# Supplementary material for: Bacterial Communities Associated with Culex Mosquito Larvae and Two Emergent Aquatic Plants of Bioremediation Importance
Source: PLoS One. 2013 Aug 15;8(8):e72522. doi: 10.1371/journal.pone.0072522 (PMC3744470; doi:10.1371/journal.pone.0072522)
Supplement: Table S2 — Indicator species (p<0.05) based on bacterial DNA sampled from mosquito larvae, bulrush leaves and water column. (XLS) [file pone.0072522.s002.xls]

## Sheet: Indicator value table
Table S2. Indicator species (p<0.05) based on bacterial DNA sampled from mosquito larvae, bulrush leaves and water column.
#OTU ID	0	1	2	3	4	5	6	7	8	9	10	11	12	13	14	15	16	17	18	19	20	21	22	23	24	25	26	27	28	29	30	31	32	33	34	35	36	37	38	39	40	41	42	43	44	45	46	47	48
3	20010	4	9	20	11	13	16342	1471	4	38599	6	112	18	21	28	46915	41876	30	15	26	20	123	0	2	28970	9	1	2	98	2	3	24	4	2	25902	5308	321	13	16	3	10	4	0	47	1	4	2	4	24
25	3845	6	11	12	20	19	96057	198	2	39690	3	27	8	9	754	8206	17150	19	20	13	15	40	0	0	5904	0	0	0	93	0	1	0	1	0	263	879	8	1	2	1	1	0	1	13	0	3	2	1	7
272	309	3	3	5	1	2	1904	101	2	2756	6	51	7	3	260	37462	778	5	194	7	2	23	1	0	391	1	0	1	17	12	1	0	0	0	3535	60	32	0	0	0	0	1	0	3	3	1	2	1	0
4	9308	77	636	62	24	53	3609	572	39	10749	36	596	39	5	1342	5462	19400	68	171	25	113	253	1	33	10478	414	37	6	131	5	51	390	10	70	4198	1237	73	160	15	20	29	38	0	59	14	35	239	5	75
528	11	1	0	0	0	0	44	2	0	3079	0	0	0	0	0	405	98	4	0	0	0	0	0	1	8	0	0	0	0	0	0	0	0	0	141	317	2	0	0	0	0	0	0	1	0	0	0	0	0
59	4049	2	6	6	2	4	2354	1027	2	18987	0	2	7	5	3	10617	2384	6	3	11	2	8	0	0	5039	0	1	0	4	3	1	1	0	0	7611	81	116	4	3	1	4	1	0	0	0	0	1	1	2
82	198	1	2	7	0	2	1120	2041	0	38224	2	1	7	7	2	2758	2539	6	1	11	1	7	0	0	217	1	1	0	1	0	1	0	0	2	1593	717	22	3	0	0	0	1	0	0	0	0	0	0	2
5	3059	0	3	11	2	0	8395	464	1	3792	0	3	0	0	1	2	2348	14	2	6	0	3	0	0	4739	0	1	0	6	1	0	0	0	1	5241	990	77	2	3	0	0	0	0	15	0	0	3	0	2
27	653	3	3	1	3	3	3461	45	0	11517	3	7	6	4	2	19167	479	3	2	3	4	10	0	0	958	0	0	0	3	0	0	17	1	1	3852	1	35	0	0	0	0	0	0	0	1	0	0	0	1
384	46	2	1	1	0	1	5357	4	1	1153	0	5	2	2	0	12797	188	4	0	3	2	5	0	3	60	0	0	0	1	0	0	0	0	0	606	4	8	0	1	0	0	0	0	9	1	0	0	0	0
30	2881	320	1712	412	57	471	1230	265	686	14309	280	112	61	393	532	42330	1734	215	1200	5900	1052	435	28	834	4036	5115	121	172	819	53	1772	499	96	487	7096	2689	569	7330	131	200	19	633	34	210	737	321	521	59	37
1284	19	0	0	0	0	0	13	5	0	61	0	0	0	0	0	76	74	0	0	0	0	0	0	0	36	0	0	0	0	0	0	0	0	0	40	13	0	0	0	0	0	0	0	0	0	0	0	0	0
31	3472	4	2	2	8	2	1380	281	1	4	2	8	5	2	1	15347	535	0	10	3	1	5	0	4	4460	2	2	0	22	0	0	1	0	0	7481	170	90	0	2	1	12	0	1	4	2	0	0	0	4
12	758	3	3	10	2	9	4506	686	3	30795	2	10	13	4	42	21153	8364	10	6	6	8	20	0	0	991	1	0	11	1	0	0	0	0	0	1005	369	16	2	1	0	2	1	0	2	0	19	0	0	9
105	24	1	1	1	0	0	198	8	0	12	0	13	0	0	0	3982	92	0	0	0	0	1	0	0	29	1	0	0	0	0	0	0	0	0	519	0	8	0	0	0	0	0	0	0	0	0	0	0	0
1182	18	1	0	1	0	1	198	104	0	4142	1	8	3	0	5	7496	542	1	1	1	1	3	0	0	22	0	0	0	0	0	0	0	0	0	20	53	1	0	0	0	0	0	0	3	0	0	0	0	0
87	341	1	0	1	3	4	4168	194	1	11420	1	5	0	2	0	2763	364	10	7	5	4	4	0	7	399	0	0	0	1	0	2	0	0	0	0	134	6	3	1	0	0	0	0	0	1	0	0	0	0
165	136	0	0	0	0	0	121	0	0	33	0	2	1	0	0	1323	11	0	0	0	0	1	0	0	177	0	0	0	0	0	0	0	0	0	208	0	0	0	0	0	0	0	0	0	0	0	0	0	0
1045	27	0	0	0	0	1	33	1	0	56	0	0	0	0	0	72	46	0	0	0	0	1	0	0	41	0	0	0	0	0	0	0	1	0	36	11	1	0	0	0	0	0	0	0	0	0	0	0	0
526	13	1	0	1	2	0	51	38	0	1632	1	3	0	0	2	2370	218	0	2	0	1	2	0	0	11	0	0	0	0	0	0	0	0	0	0	15	0	0	0	0	0	0	0	0	0	0	0	0	0
1526	4	2	0	0	2	0	111	0	0	1583	1	24	2	2	0	3650	59	1	0	0	2	1	0	0	0	0	0	0	1	0	0	0	0	0	147	1	4	0	0	0	0	0	0	0	0	0	0	0	0
193	211	0	0	1	1	0	260	62	0	0	0	1	0	0	0	0	265	2	0	0	0	0	0	0	376	0	0	0	0	0	0	0	0	0	8	0	4	1	0	0	0	0	0	0	0	0	0	0	1
313	187	0	0	0	0	0	1303	16	0	7323	0	0	0	0	0	304	21	0	1	1	0	0	0	0	274	0	0	0	0	0	0	0	0	0	0	1	0	0	0	0	0	0	0	0	0	0	0	0	0
16	737	1	1	1	9	3	9255	9	0	12	3	22	3	6	4	24598	769	4	14	3	4	21	0	0	1250	0	3	0	2	0	1	0	1	1	0	10	0	0	1	0	0	3	0	6	0	0	0	0	0
52930	0	1	2	0	2	1	390	8	3	11671	0	2	1	1	29	1528	13	18	0	1	1	492	0	0	0	0	0	1	1	38	11	84	0	10	530	1027	6	11	1	0	1	5	0	33	0	0	0	0	1
102	385	0	0	0	0	0	5	0	0	2	0	0	0	0	0	636	374	0	1	0	1	1	0	0	622	0	0	0	0	0	0	0	0	0	0	1	0	0	1	0	0	0	0	0	0	0	0	0	0
1765	8	0	0	0	1	1	867	0	0	6342	0	1	2	0	1	1167	31	2	5	0	0	0	0	0	9	0	1	0	3	0	1	0	0	0	42	10	1	0	0	0	0	0	0	0	0	0	0	0	0
3077	7	1	2	2	3	2	4534	575	2	10857	7	13	0	2	1	816	4031	3	103	5	4	14	0	165	7	0	0	0	36	16	0	0	0	10	0	3	1	1	0	0	1	0	0	9	0	0	0	0	0
2751	2	0	0	0	0	0	88	2	0	269	0	0	2	1	13	3706	47	1	0	0	1	4	0	0	1	0	0	0	0	0	0	0	0	0	91	0	0	0	0	0	0	0	0	0	0	0	0	0	0
1248	35	5	0	0	2	0	262	0	0	9	0	0	0	0	0	10	1	0	0	0	1	0	0	0	43	1	2	0	1	0	0	0	0	0	2718	0	38	0	0	0	0	0	0	0	0	0	0	0	0
5037	3	0	0	0	0	0	232	0	0	37	0	0	0	1	0	524	3	0	0	0	0	0	0	0	3	0	0	0	0	0	0	0	0	0	11	0	1	0	0	0	0	0	0	0	0	0	0	0	0
23	3450	3	26420	1907	47	1153	2	191	1658	35	5	11	12	51	4	47	2	60	24	431	32	1	3	6	4776	16422	1293	19	13	3	2336	1958	17	953	191	78	398	54617	80	41	8	165	163	74	158	341	12861	35	81
2711	4	6	10	8	6	1	3	12	5	31	47	0	1	4	33	42	8	24	1	17	2	7	1	1	10	13	7	5	4	2	2	0	0	0	12	0	28	4	3	14	3	0	1	1	3	0	0	5	15
248	20	0	0	0	0	0	102	5	0	0	0	0	0	0	0	0	14	0	0	0	0	0	0	0	29	0	0	0	0	0	0	0	0	0	0	0	0	0	0	0	0	0	0	0	0	0	0	0	0
880	62	0	0	0	0	0	100	0	0	0	0	0	0	0	0	1348	18	1	0	0	0	0	0	0	73	0	0	0	0	0	0	0	0	0	0	0	0	0	0	0	0	0	0	0	0	0	0	0	0
391311	0	0	0	0	0	0	4	8	1	187	0	0	0	0	1	20	16	0	0	0	0	0	0	0	0	0	0	0	0	0	0	0	0	0	0	8	0	0	0	0	0	0	0	5	0	0	0	0	0
68	907	0	7	0	0	0	1	0	0	136	0	0	0	0	108	1	120	0	23	2	0	17	0	0	1388	2	0	0	10	0	1	0	0	0	0	0	0	48	0	0	0	0	0	0	2	0	1	0	0
1916	5	1	6	0	0	0	1	7	0	2	0	0	0	0	21	2	2	0	1	0	0	0	0	0	7	12	0	0	14	0	1	96	0	0	8	0	0	3	1	1	3	0	0	0	0	1	0	2	0
648	25	11	1	0	63	1	13	2	1	119	2	16	9	0	0	9	91	5	9	1	1	6	1	14	22	0	3	2	48	1	0	0	5	2	1	9	0	0	1	0	6	9	0	7	1	0	0	0	0
48	43	2	0	0	0	0	1941	0	1	0	0	1	0	0	0	1450	18	0	1	2	0	2	0	0	77	0	0	0	0	0	0	0	0	0	0	0	0	0	0	0	0	0	0	0	0	0	0	0	0
89	118	0	0	0	0	0	41	0	0	0	0	0	0	0	0	0	3	0	0	0	0	0	0	0	175	0	0	0	0	0	0	0	0	0	0	0	0	0	0	0	0	0	0	0	0	0	0	0	0
641	9	1	0	0	0	0	10	0	0	7	1	0	0	0	0	58	2	0	0	0	0	0	0	0	5	0	0	0	0	0	0	0	0	1	2	0	0	0	1	0	0	0	0	2	0	0	0	0	0
4187	1	0	0	0	10	0	5	0	0	3	0	0	1	0	0	16	2	1	0	0	0	0	1	1	2	0	0	0	0	0	0	0	0	0	13	1	0	0	2	0	0	0	0	0	0	0	0	0	0
23862	0	3	0	0	0	10	9	0	3	841	1	0	1	0	0	4	0	98	0	0	17	0	0	5	0	0	1	1	5	0	0	0	7	0	5	3	61	2	6	0	0	0	8	44	0	3	0	0	4
382	41	0	0	0	0	0	39	0	0	1	0	0	0	0	0	0	0	0	0	0	0	0	0	0	46	0	0	0	0	0	0	0	0	0	0	0	0	0	0	0	0	0	0	0	0	0	0	0	0
2014	2	0	0	0	0	0	1	0	0	5	0	0	0	0	0	4	1	0	0	0	0	0	0	0	31	0	0	0	0	0	0	0	0	0	39	8	0	0	0	0	0	0	0	0	0	0	0	0	0
6144	1	0	0	0	0	0	1	0	0	4	0	0	0	0	2	0	9	0	0	1	0	2	0	0	8	1	0	0	0	0	0	0	0	0	1	0	0	1	0	0	0	0	0	0	0	0	0	0	0
6381	2	0	1	0	0	0	41	0	0	338	0	1	0	0	0	1015	23	0	0	0	0	0	0	0	0	0	0	0	0	0	0	0	0	0	0	0	0	0	1	0	0	0	0	0	0	0	0	0	0
58885	0	1	0	1	0	0	1	1	0	86	0	0	0	0	0	178	9	0	0	0	0	0	0	0	0	0	0	0	0	0	0	0	0	0	0	3	0	0	0	0	0	0	0	0	0	0	0	0	0
402607	0	0	0	0	0	0	0	1	0	13	0	0	0	0	0	0	0	0	0	0	0	0	0	0	0	0	0	0	0	0	0	0	0	0	0	1	0	0	0	0	0	0	0	0	0	0	0	0	0
38	1598	0	0	0	0	0	234	0	0	0	0	0	1	0	0	0	160	1	0	0	1	0	0	0	2700	0	0	0	3	0	0	0	0	0	0	0	0	0	1	0	0	0	0	0	0	0	0	0	0
440	342	0	0	0	0	0	39	0	0	0	0	0	0	0	0	0	33	0	0	0	0	0	0	0	588	0	0	0	3	0	0	0	0	0	0	0	0	0	1	0	0	0	0	0	0	0	0	0	0
4071	4	3	2	1	62	0	0	1	5	22	2	20	3	0	0	72	27	13	5	6	3	1	0	2	14	6	0	3	291	0	1	0	0	2	4	1	4	1	7	3	2	4	0	0	8	0	0	0	6
944	7	0	0	1	0	0	3	1	0	15	0	0	0	1	0	17	8	0	0	0	0	0	0	0	5	0	0	0	0	0	0	0	0	0	3	1	0	0	0	0	0	0	0	0	0	0	0	0	0
1679	7	1	0	0	1	0	50	0	0	27	3	0	0	0	0	84	0	70	0	13	23	1	0	0	9	8	1	1	3	2	3	0	0	0	6	0	0	0	0	0	0	0	0	0	0	0	0	0	0
1476	2	0	0	0	0	0	2	0	0	3	0	0	0	0	0	7	6	0	0	0	0	0	0	0	6	0	0	0	0	0	0	0	0	0	2	2	0	0	0	0	0	0	0	0	0	0	0	0	0
2084	1	0	0	0	0	2	0	0	0	3283	0	0	1	0	0	21	1	0	1	0	0	0	0	0	0	0	0	0	0	0	0	0	0	0	278	0	3	0	0	0	0	0	0	0	0	0	0	0	0
2268	2	0	0	0	0	0	1	1	0	2	0	0	0	0	0	3	3	0	0	0	0	0	0	0	0	0	0	0	0	0	0	0	0	0	2	0	0	0	0	0	0	0	0	0	0	0	0	0	0
386715	0	0	0	0	0	1	26	0	0	1	0	0	0	0	0	0	9	0	0	0	0	0	0	0	4	0	0	0	0	0	0	0	0	0	0	0	0	0	0	0	0	0	0	0	0	0	0	0	0
399069	0	0	0	0	0	0	2	0	0	224	0	0	0	0	0	16	0	0	0	0	0	0	0	0	0	0	0	0	0	0	0	0	0	0	60	0	0	0	0	0	0	0	0	0	0	0	0	0	0
399089	0	0	0	0	0	0	1	1	0	2	0	0	0	0	0	1	1	0	0	0	0	0	0	0	1	0	0	0	0	0	0	0	0	0	1	0	0	0	0	0	0	0	0	0	0	0	0	0	0
402304	0	0	0	0	0	0	0	3	0	67	0	0	0	0	0	0	0	2	0	0	0	0	0	0	0	0	0	0	0	0	0	0	0	0	1	0	0	0	0	0	0	0	0	0	0	0	0	0	0
403066	0	0	0	0	0	0	0	1	0	6	0	0	0	0	0	0	0	0	0	0	0	0	0	0	0	0	0	0	0	0	0	0	0	0	1	0	0	0	0	0	0	0	0	0	0	0	0	0	0
421761	0	0	0	0	0	0	0	0	0	2	0	0	0	0	0	25	0	0	0	0	0	0	0	0	0	0	2	0	0	0	0	0	0	0	0	0	0	0	0	0	0	0	0	0	0	0	0	0	0
55	608	0	0	0	0	0	0	0	0	2	0	0	0	0	0	0	0	0	0	0	1	0	0	0	774	0	0	0	0	0	0	0	0	0	1	0	0	0	1	0	0	0	0	0	0	0	0	0	1
140	282	0	0	4	0	0	0	0	0	0	0	0	0	0	0	0	0	0	0	0	0	0	0	0	315	6	0	0	0	0	0	1	0	1	3	0	0	0	0	0	0	0	0	0	0	0	0	0	0
268	244	0	0	0	0	14	7	0	1	4	0	0	0	0	0	1	0	3	6	6	1	0	0	0	385	1	0	0	0	2	5	0	0	0	4	0	0	2	3	1	0	0	0	0	0	0	0	1	0
426688	0	0	0	0	0	0	0	0	0	1	0	0	0	1	0	0	0	24	0	1	0	0	0	0	0	0	0	0	0	0	22	0	0	0	5	0	0	0	0	4	0	0	0	3	0	0	0	0	0
3268	3	0	0	0	0	0	2	0	0	2	2	6	3	0	0	44	0	1	0	0	1	0	0	0	4	0	0	0	0	0	0	0	0	0	0	0	0	0	0	0	0	0	0	0	0	0	0	0	0
363	2	0	0	0	0	0	0	1	0	1	0	0	0	0	0	0	0	0	0	0	0	0	0	0	1	0	0	0	0	0	0	0	0	0	0	0	0	0	0	0	0	0	0	0	0	0	0	0	0
865	1	0	0	0	0	0	4	0	0	1	0	0	0	0	0	1	6	0	0	0	0	0	0	0	0	0	0	0	0	0	0	0	0	0	1	0	0	0	0	0	0	0	0	0	0	0	0	0	0
1365	2	0	0	0	0	0	1	0	0	3	0	0	0	0	0	4	3	0	0	0	0	0	0	0	3	0	0	0	0	0	0	0	0	0	2	1	0	0	0	0	0	0	0	0	0	0	0	0	0
1865	1	0	0	0	0	0	0	0	0	0	0	0	0	0	0	0	2	0	0	0	0	0	0	0	1	0	0	0	0	0	0	0	0	0	1	0	0	0	0	0	0	0	0	0	0	0	0	0	0
2171	1	0	0	0	0	0	5	0	0	4	0	0	0	0	0	1	1	0	0	0	0	0	0	0	0	0	0	0	0	0	0	0	0	0	0	0	0	0	0	0	0	0	0	0	0	0	0	0	0
2234	4	0	0	1	0	0	0	0	0	3	0	0	0	0	0	0	2	0	0	0	0	0	0	0	0	0	0	0	0	0	0	0	0	0	1	0	0	0	0	0	0	0	0	0	0	0	0	0	0
4707	3	0	0	0	0	0	3	0	0	10	0	0	0	0	0	1	1	0	0	0	0	0	0	0	7	0	0	0	0	0	0	0	0	0	2	0	0	0	0	0	0	0	0	0	0	0	0	0	0
6077	1	0	0	0	0	0	0	0	0	1	0	0	0	0	0	0	2	0	0	0	0	0	0	0	3	0	0	0	0	0	0	0	0	0	1	0	0	0	0	0	0	0	0	0	0	0	0	0	0
7393	1	0	0	0	0	0	0	0	0	0	0	0	0	0	0	1	1	0	1	0	0	0	0	0	4	0	0	0	0	0	0	0	0	0	1	0	0	0	0	0	0	0	0	0	0	0	0	0	0
8291	1	0	0	0	0	0	0	0	0	1	0	0	0	0	0	2	1	0	0	0	0	0	0	0	0	0	0	0	0	0	0	0	0	0	2	0	0	0	0	0	0	0	0	0	0	0	0	0	0
75167	0	1	0	0	0	0	0	1	0	19	0	0	0	0	0	0	1	0	0	0	0	0	0	0	0	0	0	0	0	0	0	0	0	0	0	0	0	0	0	0	0	0	0	0	0	0	0	0	0
101591	0	0	1	0	0	0	1	2	0	8	0	0	0	0	0	0	0	0	0	0	0	0	0	0	0	0	0	0	0	0	0	0	0	0	0	0	0	0	0	0	0	0	0	0	0	0	0	0	0
176766	0	0	1	0	0	0	0	0	0	0	0	0	0	0	0	2	0	0	0	0	0	0	0	0	1	0	0	0	1	0	0	0	0	0	0	0	0	0	0	0	0	0	0	0	0	0	0	0	0
352442	0	0	0	0	0	1	0	1	0	3	0	0	0	0	0	6	2	0	0	0	0	0	0	0	0	0	0	0	0	0	0	0	0	0	0	0	0	0	0	0	0	0	0	0	0	0	0	0	0
391036	0	0	0	0	0	0	6	0	0	2	0	0	0	0	0	0	0	0	1	0	0	0	0	0	0	0	0	0	0	0	0	0	0	0	0	0	0	0	0	0	0	0	0	0	0	0	0	0	0
393486	0	0	0	0	0	0	2	0	0	0	0	0	0	0	0	38	1	0	0	0	0	0	0	0	0	0	0	0	0	0	0	0	0	0	9	0	0	0	0	0	0	0	0	0	0	0	0	0	0
396787	0	0	0	0	0	0	1	0	0	2	0	0	0	0	0	0	0	0	0	0	0	0	0	0	0	0	0	0	0	0	0	0	0	0	0	0	0	0	0	0	0	0	0	0	0	0	0	0	0
398654	0	0	0	0	0	0	1	1	0	0	0	0	0	0	0	0	1	0	0	0	0	0	0	0	0	0	0	0	0	0	0	0	0	0	0	0	0	0	0	0	0	0	0	0	0	0	0	0	0
401433	0	0	0	0	0	0	0	4	0	0	0	0	0	0	0	57	1	0	1	0	0	0	0	0	0	0	0	0	0	0	0	0	0	0	0	0	0	0	0	0	0	0	0	0	0	0	0	0	0
401592	0	0	0	0	0	0	0	5	0	19	0	0	0	0	0	0	0	0	0	0	0	0	0	0	0	0	0	0	0	0	0	0	0	0	0	0	0	0	0	0	0	0	0	0	0	0	0	0	0
402096	0	0	0	0	0	0	0	1	0	0	0	0	0	0	0	0	1	0	0	0	0	0	0	0	0	2	0	0	0	1	1	0	0	0	0	1	0	1	0	0	0	0	0	0	0	0	0	0	1
402576	0	0	0	0	0	0	0	1	0	0	0	0	0	0	0	0	0	0	0	0	0	0	0	0	0	0	0	0	0	0	0	0	0	0	1	0	0	0	0	0	0	0	0	0	0	0	0	0	0
403252	0	0	0	0	0	0	0	1	0	25	0	0	0	0	0	0	1	0	0	0	0	0	0	0	0	0	0	0	0	0	0	0	0	0	0	0	0	0	0	0	0	0	0	0	0	0	0	0	0
419211	0	0	0	0	0	0	0	0	0	26	0	0	0	0	0	0	1	0	0	0	0	0	0	0	0	0	0	0	0	0	0	0	0	0	1	0	0	0	0	0	0	0	0	0	0	0	0	0	0
419245	0	0	0	0	0	0	0	0	0	1	0	0	0	0	0	1	1	0	0	0	0	0	0	0	0	0	0	0	0	0	0	0	0	0	1	0	0	0	0	0	0	0	0	0	0	0	0	0	0
420868	0	0	0	0	0	0	0	0	0	8	0	0	0	1	0	4	0	0	0	0	0	0	0	0	0	0	0	1	0	0	0	0	0	0	0	0	0	0	0	0	0	0	0	0	0	0	0	0	0
431913	0	0	0	0	0	0	0	0	0	1	0	0	0	0	0	1	0	0	0	0	0	0	0	0	0	0	0	0	0	0	0	0	0	0	2	0	0	0	0	0	0	0	0	0	0	0	0	0	0
617377	0	0	0	0	0	0	0	0	0	0	0	0	0	0	0	1	1	0	0	0	0	0	0	0	0	0	0	0	0	0	0	0	0	0	0	0	0	0	0	0	0	0	0	0	0	0	0	0	0
626068	0	0	0	0	0	0	0	0	0	0	0	0	0	0	0	1	0	0	0	0	0	0	0	0	0	0	0	0	0	0	0	0	0	0	0	1	0	0	0	0	0	0	0	0	0	0	0	0	0
2204	2	0	0	0	0	0	0	0	0	6	0	8	0	1	0	13	9	0	0	0	0	0	0	0	1	1	0	0	10	0	0	0	0	0	0	0	0	0	0	0	0	1	0	0	0	0	0	0	0
10551	0	20	30	1	11	2250	0	0	40	2	0	1	2	0	4	0	0	92	5095	3335	815	369	8	1616	0	655	7	3	10	78	1676	55	6	1	0	0	4502	614	169	50	1	34	1	5	1767	73	29	33	26
8931	0	490	31	0	0	81	2	0	45	0	4	11	0	0	0	2	0	1082	21	284	621	58	7	64	0	284	0	211	0	80	206	0	7	1	0	0	60	11	122	250	2	3	0	9	14	102	4	49	12
3058	4	249	93	27	22	845	0	0	83	2	292	1	62	0	44	2	1	406	551	942	153	350	139	954	4	2157	28	95	49	172	290	163	20	23	9	1	1211	951	1304	313	29	68	4	14	313	288	115	191	7
10374	0	113	123	7	8	713	0	0	51	11	4	0	14	0	0	6	2	353	1256	274	393	760	18	401	0	1084	25	95	22	223	440	39	6	31	2	0	328	900	236	44	0	42	10	39	164	156	204	12	74
3595	3	728	1147	60	319	4750	1	1	134	4	33	1	26	0	0	1	0	609	806	872	62	837	339	339	7	7035	36	50	7	171	143	22	14	20	2	0	535	4817	724	668	3	58	15	7	627	362	291	374	29
16356	0	13	10	0	0	137	1	0	6	0	0	1	4	0	0	0	0	76	29	393	40	34	18	13	0	368	3	16	2	13	25	0	0	0	0	0	1562	788	408	139	0	0	0	0	149	51	10	81	0
8991	0	500	54	1	8	504	0	0	87	1	0	0	6	1	1	0	0	241	929	68	0	1175	34	370	0	4228	11	495	5	597	29	0	14	7	1	2	2367	15547	1561	61	4	54	1	10	607	558	46	36	4
8986	0	308	73	1	3	433	0	0	19	0	26	0	30	0	0	0	0	507	169	18	38	90	45	73	0	340	26	104	22	388	76	72	4	13	0	0	92	277	24	178	0	43	7	0	26	305	39	31	89
1252	2	120	73	71	1	209	0	0	19	0	35	1	2	4	1	1	1	1003	1252	31	62	195	16	143	1	2517	19	44	5	219	118	49	7	4	1	0	40	149	29	142	34	223	13	32	88	56	27	37	13
10964	0	18	0	0	0	732	2	0	17	0	1	0	3	0	0	0	0	154	230	2	39	49	67	2589	0	241	2	386	6	14	188	1	0	2	1	2	3222	3722	1611	75	0	3	0	1	22	77	3	19	12
9696	0	80	252	36	3	74	1	0	262	2	3	13	4	1	48	0	1	643	2009	460	113	189	6	77	0	1167	22	45	2	14	703	0	8	8	2	0	158	2085	95	13	0	15	1	1	19	21	24	5	0
22257	0	18	185	6	0	142	0	0	32	0	0	1	1	0	0	0	0	58	272	876	98	291	3	11	0	712	0	20	4	31	244	0	0	86	4	0	253	82	9	57	0	25	0	0	112	48	168	17	0
4395	1	128	5	0	0	323	0	0	7	0	1	0	0	0	0	1	0	131	180	0	0	507	10	305	0	736	5	29	0	16	4	1	1	0	0	0	17	176	124	10	0	0	0	0	68	42	12	10	0
2649	3	498	874	77	61	1426	1	0	195	8	36	2	90	5	109	1	10	2088	748	6190	1279	350	82	919	6	6534	45	90	610	303	1651	829	56	86	4	3	726	7729	299	610	19	299	28	17	1887	137	283	329	126
5604	2	1990	17	0	0	734	2	0	56	6	20	36	36	4	0	1	0	3001	1550	23	466	48	353	220	0	35	7	370	0	190	12	0	43	0	0	0	456	77	424	2317	2	1	0	78	64	249	6	664	2
12670	0	92	30	2	50	111	0	0	29	3	6	1	34	0	0	1	2	361	205	166	226	89	9	109	2	85	15	7	125	44	65	99	4	5	0	0	107	54	79	36	2	52	5	3	116	23	37	34	9
3116	4	1388	173	34	25	333	3	1	44	7	118	0	195	0	1	6	1	9605	169	219	645	59	129	231	3	162	578	121	19	64	110	235	34	8	2	0	95	140	245	835	40	40	25	23	78	260	80	547	24
6187	1	116	158	32	20	579	1	0	104	4	16	5	25	1	42	1	0	1052	124	286	131	90	23	111	2	208	36	11	10	53	47	65	45	14	0	3	258	302	555	313	2	57	24	23	65	33	176	175	85
1578	13	920	48	16	78	3782	0	0	235	0	20	0	8	0	63	6	2	487	1561	214	415	661	87	96	14	174	16	293	193	374	187	444	9	247	0	1	35	9	21	338	6	262	10	0	34	209	30	95	69
7141	1	258	81	12	4	167	0	0	39	1	23	0	40	0	1	0	7	921	939	53	201	66	12	69	0	117	19	32	157	47	44	0	8	10	0	0	154	31	77	82	12	196	11	27	26	122	82	47	113
8720	0	2359	89	8	29	5219	0	0	15	1	24	0	32	0	25	1	0	956	38	5	182	85	318	80	0	290	55	378	129	17	281	293	19	130	0	0	3	1	13	191	7	288	10	9	10	449	48	45	27
10701	0	188	2	0	0	213	0	0	37	0	1	0	0	1	0	0	0	413	51	5	82	5	37	560	0	78	1	183	0	2	1	0	0	0	0	0	182	84	64	78	0	0	0	0	10	48	2	6	7
16022	0	41	15	6	1	153	1	0	21	1	2	0	0	0	0	0	0	192	220	1	76	215	32	13	0	144	1	15	33	50	19	28	0	32	0	0	0	0	38	25	4	9	0	1	10	101	13	9	0
8723	0	1356	25	1	3	268	0	0	5	0	4	1	0	0	0	2	0	1091	466	57	173	187	253	58	0	148	10	53	3	23	386	94	1	23	0	1	25	10	20	232	0	13	3	0	104	44	67	78	14
2965	7	575	846	87	9	522	4	0	258	30	44	0	22	3	28	2	0	1664	656	2835	374	87	77	1256	11	4133	79	189	12	29	593	4	52	20	2	2	503	22241	334	441	9	180	13	20	476	188	260	203	138
13847	0	33	2	1	0	696	0	0	93	0	0	1	2	0	0	0	1	206	1147	31	140	295	8	1716	0	48	48	60	0	10	66	0	1	13	0	0	393	791	450	70	0	1	1	0	14	14	40	19	2
12458	0	80	35	6	8	176	0	0	29	0	1	0	2	0	0	0	0	223	13	54	340	839	5	55	0	276	24	60	59	465	39	7	10	45	0	0	83	33	37	67	3	154	11	0	31	15	61	26	8
1106	1	2245	109	171	14	20	1	0	818	0	255	15	14	1	0	8	0	98	2891	711	1554	469	27	21	0	128	9	114	6	176	482	0	25	42	2	0	330	17	23	242	5	565	11	3	224	76	34	70	2
9372	0	220	32	4	3	116	0	0	3	2	19	0	9	0	0	0	0	320	106	348	93	61	14	36	0	198	15	37	30	63	49	0	3	3	0	0	73	47	24	41	4	118	5	0	39	43	43	15	27
16335	0	15	313	1	14	121	0	1	15	0	3	0	0	0	0	0	0	112	68	324	17	403	5	0	0	4302	6	1	1	761	87	0	5	3	1	1	4	722	2	44	0	38	0	0	354	21	7	27	7
2618	3	255	140	59	67	195	0	1	154	7	35	7	64	0	9	7	3	470	88	349	459	222	14	90	3	340	41	45	283	54	279	29	29	28	0	3	231	314	60	279	17	294	13	8	83	56	100	157	33
921	7	41	301	29	11	794	1	0	84	4	1	1	6	1	153	1	3	85	208	969	44	1529	29	193	5	12117	21	417	12	87	235	52	12	242	4	2	552	8154	19	74	0	1000	13	3	380	1827	6103	34	6
2509	7	10	11	0	4	251	4	0	41	0	3	0	5	0	0	0	1	181	13	26	2	1021	29	1	7	688	7	117	5	93	17	0	9	4	2	0	83	164	0	44	0	29	0	0	82	204	10	21	1
5956	1	109	143	8	52	78	1	0	24	1	22	2	41	0	0	0	0	752	90	70	71	1074	0	83	4	2119	22	490	79	678	107	0	61	109	1	0	85	321	26	241	6	790	24	0	104	84	62	91	2
9741	0	306	45	33	0	43	1	0	41	2	2	12	4	0	0	6	0	98	704	9	28	43	39	5	0	753	4	92	0	8	78	2	2	7	0	0	13	48	7	58	3	4	2	4	137	130	42	19	12
4279	2	313	578	83	14	270	4	3	120	0	32	13	10	2	0	1	12	246	186	1062	99	104	13	33	2	1357	48	24	13	69	114	0	19	45	3	3	258	2262	18	267	40	37	27	12	167	50	164	127	12
2542	6	36	380	47	2	430	0	0	167	1	4	0	22	0	0	6	3	930	690	126	223	463	24	126	9	1127	199	52	647	43	467	0	42	26	1	0	94	133	86	167	10	430	3	89	91	122	328	61	15
10778	0	72	150	25	13	71	0	0	84	0	17	8	15	0	37	0	1	589	97	66	235	192	12	51	0	388	11	12	60	25	91	45	2	9	0	0	105	70	37	25	11	90	11	26	89	26	23	17	30
825	4	252	257	32	173	701	1	1	122	472	33	62	75	5	36	6	4	619	429	1601	325	566	39	200	4	650	25	64	258	462	94	317	26	21	6	40	1158	523	190	366	39	78	19	15	232	116	142	213	59
9189	0	100	115	7	2	509	3	0	42	16	5	0	0	0	0	13	0	527	27	452	164	4	15	258	0	540	40	22	1	1	45	57	64	73	3	0	136	161	59	171	0	1	8	35	25	5	68	48	24
9152	0	881	36	9	6	136	2	0	27	0	107	0	105	0	0	1	0	1361	70	69	311	143	6	44	0	265	8	48	73	51	65	0	10	16	0	0	89	7	58	37	3	499	8	10	117	107	23	16	26
1450	18	824	1213	658	84	1104	11	6	1989	35	454	461	248	10	171	65	36	2530	1987	1551	2079	3261	46	357	12	3646	297	268	1287	504	665	56	230	98	12	19	1191	466	466	500	165	321	41	138	534	318	1083	268	224
1423	9	469	3008	168	133	1420	6	1	482	135	107	27	117	14	9	20	11	3112	456	5629	1653	333	80	1025	10	6756	241	171	250	136	1389	289	102	124	5	10	1660	50444	931	573	93	660	52	37	831	550	951	270	51
3857	1	820	101	8	32	940	0	0	265	4	38	59	35	0	28	1	5	2083	334	40	432	678	4	730	0	631	44	76	141	79	133	267	230	89	0	0	44	220	20	131	11	1121	30	7	224	28	248	65	2
8914	0	97	303	11	56	285	1	0	10	11	6	0	32	0	0	6	2	2416	18	607	525	55	19	43	0	87	46	21	43	13	717	3	7	14	0	3	451	86	210	241	3	25	45	43	18	29	258	148	28
11769	0	100	17	0	0	604	0	0	7	0	0	0	0	0	1	0	0	26	1	175	0	204	9	3	0	2782	7	24	0	49	3	1	0	1	0	0	170	34	9	42	0	1	0	0	4	100	49	16	0
8766	0	75	4	0	0	4	0	0	14	7	0	0	0	0	0	0	0	298	89	3363	221	0	11	2	0	1952	3	12	0	0	137	0	5	0	0	0	11	215	128	43	0	1	0	8	395	51	0	17	0
189	41	1397	571	74	77	1220	1	0	297	1	166	20	519	7	0	4	4	2345	278	1321	1729	476	75	278	42	1106	142	531	477	370	561	741	20	139	0	0	785	399	339	303	26	1100	58	17	251	491	743	143	168
1382	4	5279	129	142	47	1020	16	0	724	4	1067	7	414	4	4	12	2	12978	623	110	2966	446	31	1225	1	461	384	377	270	151	199	177	68	143	0	1	1181	64	660	147	163	1282	52	176	189	245	1100	59	97
9705	0	80	11	0	6	20	0	0	18	0	0	1	1	2	0	0	0	810	29	5	272	124	20	8	0	18	5	64	16	385	53	0	0	4	0	0	14	0	3	62	0	5	4	0	10	0	5	20	3
2781	4	1432	2995	163	195	1228	1	0	505	2	588	29	487	11	31	1	1	1553	618	924	628	2030	41	308	5	3379	147	2141	295	1182	302	96	49	270	1	3	933	851	166	1321	98	1394	143	13	461	557	734	459	286
8838	0	571	129	17	31	122	0	0	90	1	70	0	127	0	1	4	0	1673	65	127	454	1144	12	588	0	288	55	772	83	484	78	191	56	90	0	0	198	215	171	362	21	2568	59	1	111	126	74	161	63
291	40	1395	1865	138	88	728	3	0	457	9	92	41	64	3	70	5	6	956	879	1050	465	1721	29	129	42	4053	109	181	336	211	1914	579	204	566	6	1	291	398	105	273	60	939	18	167	376	364	616	161	261
1158	35	176	556	28	8	1102	20	15	190	172	8	0	21	3	35	1192	71	457	778	1351	600	268	154	701	34	1406	62	81	22	128	444	812	3	45	22	56	1667	1504	456	253	3	71	3	0	653	284	601	145	20
604	10	958	1206	61	515	522	6	1	188	26	148	26	482	0	1	8	10	2104	330	667	1480	783	35	376	4	3373	192	422	665	304	282	170	197	199	10	1	411	1695	286	2007	61	492	85	26	366	146	409	1115	141
11853	0	13	16	9	0	92	0	0	59	0	0	0	0	0	0	0	0	308	1855	10	417	4	54	3	0	144	1	2	0	4	965	250	0	23	0	1	2	1	22	97	6	28	0	0	85	84	93	45	1
11507	0	83	31	0	8	186	0	0	2	1	5	0	2	0	0	0	0	534	9	412	235	45	112	7	0	0	13	115	2	1	101	1	0	4	0	0	25	31	23	199	0	4	0	0	0	28	56	57	0
1629	2	3074	3684	240	21	3607	8	0	950	108	621	68	562	9	90	14	5	25732	184	483	9224	112	285	2341	3	436	1161	409	130	59	672	1428	3456	176	2	5	3832	827	2363	6763	898	999	423	456	117	563	1725	3962	311
8705	0	4900	911	111	27	185	2	0	147	4	479	9	149	2	2	1	0	6628	293	512	946	606	12	215	1	486	64	207	167	40	91	1	384	42	0	4	390	1820	98	1400	92	1076	79	49	84	63	148	868	69
11066	0	258	117	3	28	744	0	0	64	4	11	1	6	1	0	1	3	1223	73	64	305	873	5	111	0	853	12	45	99	95	90	56	62	12	0	0	10	53	33	89	2	1278	15	0	60	24	12	43	0
8959	0	739	319	3	42	78	0	0	100	0	107	0	21	1	1	0	2	93	112	27	525	647	4	109	2	1198	32	374	131	289	416	415	8	252	0	0	13	123	34	33	10	421	6	0	200	84	17	19	27
10680	0	264	53	2	0	48	0	0	14	1	56	0	45	2	0	0	2	921	50	77	586	0	6	26	0	184	6	69	1	2	45	1	99	4	0	0	127	205	74	134	0	2	9	17	31	40	20	39	1
10737	0	102	42	0	4	22	0	0	19	0	9	0	3	0	0	1	0	305	70	91	45	189	1	36	0	94	2	14	27	42	43	0	4	5	0	0	34	83	29	38	1	110	10	0	17	11	3	17	19
26545	0	147	68	4	28	75	0	0	9	0	21	0	33	0	0	1	0	92	8	701	178	212	4	21	0	66	7	31	72	89	20	0	5	7	0	1	91	130	3	63	7	41	9	1	8	70	25	40	2
2943	10	3027	1101	481	819	878	20	3	886	39	671	21	1036	14	61	36	38	6913	1186	1938	4241	1370	52	1159	15	1680	200	921	1998	480	649	435	183	181	5	7	1986	883	820	2856	186	2235	172	112	964	631	451	1700	409
1165	1	303	33	2	26	96	0	0	69	0	18	0	32	0	0	0	0	854	45	14	243	160	2	751	0	120	24	48	72	22	70	297	73	89	0	0	18	28	28	91	6	790	15	0	86	22	5	63	6
7555	1	42	210	16	131	232	0	0	120	1	10	40	10	0	5064	1	0	339	479	661	43	66	11	2397	7	941	10	20	63	332	74	82	14	4	1	2	61	307	109	88	3	72	5	1	92	42	53	49	33
6511	2	1468	616	133	121	1032	5	0	392	12	254	0	273	0	40	4	17	3533	237	1609	1267	236	66	1541	5	1003	164	350	359	324	663	880	189	231	0	1	412	989	280	1577	214	607	135	35	373	215	232	633	143
1706	16	1062	164	43	24	83	8	0	190	6	283	1	207	1	0	4	8	277	530	44	114	1455	2	22	15	1269	17	1704	1031	206	63	0	18	19	25	0	78	46	43	41	0	1041	4	28	117	667	48	8	53
2210	1	123	379	13	442	817	1	1	20	3	42	41	140	7	33	13	9	147	62	1107	425	232	15	25	2	286	15	111	247	274	226	229	10	38	9	0	846	544	84	349	3	81	24	8	194	51	438	164	68
20508	0	21	777	6	8	1481	0	0	140	0	1	1	0	0	0	0	2	543	13	2151	101	32	2	5	0	1966	26	0	47	9	334	98	0	21	1	0	243	3319	10	42	0	119	6	0	74	130	158	10	1
298	37	1738	446	83	33	510	9	0	219	104	324	7	259	2	44	31	43	2547	384	480	1860	579	37	139	52	2014	394	1081	476	386	385	51	122	143	2	9	295	275	425	204	25	483	51	160	112	686	566	62	128
9764	0	473	1714	311	339	141	17	0	488	10	300	20	385	4	2	30	8	3466	209	7097	4181	67	90	1029	1	374	142	60	160	26	430	987	442	159	2	21	1742	6174	423	5925	526	216	117	68	1379	19	163	2853	232
5205	3	3708	136	4	2	55	13	0	5	0	6	12	53	2	2	6	0	54	36	221	56	8	0	20	2	2026	23	130	4	0	525	136	1	1	2	0	5	1481	17	3	0	6	0	0	130	2210	80	3	1
783	4	302	280	15	366	278	5	0	10	2	138	0	267	6	19	40	12	1494	885	5714	3838	105	34	1791	4	1196	208	111	246	82	651	1162	132	18	1	3	2897	521	799	760	308	377	148	138	3303	51	228	244	659
8840	0	2692	97	5	9	301	14	0	13	3	183	27	285	0	1	5	0	1395	42	40	421	257	29	58	1	41	23	411	34	203	29	0	197	8	1	0	207	100	78	657	107	631	9	30	13	333	74	282	13
10517	0	198	253	114	0	24	0	1	11	1	3	2	5	0	1	1	0	153	942	5087	244	7	0	23	0	1377	2	60	0	1	653	0	2	1	0	1	45	11189	17	156	1	5	1	0	452	5	8	37	0
113	3	129	623	174	293	79	1	0	227	0	41	2	193	4	2	21	6	953	201	5736	3305	56	43	257	4	299	46	18	100	25	357	340	148	139	0	1	376	1802	112	1768	53	164	32	28	927	17	57	682	146
22164	0	14	21	6	3	50	0	0	209	1	22	0	68	2	39	2	0	136	10602	21	1384	2	1	203	0	37	144	83	5	41	71	1	8	9	0	0	215	9	149	28	3	6	1	12	6	1122	63	4	2
10639	0	60	58	0	2	23	2	0	40	70	0	0	0	0	0	78	0	262	316	100	50	3	1	28	0	953	3	2	10	2	54	0	0	12	0	1	65	2035	6	24	1	7	6	0	154	11	23	6	0
284	108	277	1149	148	599	841	7	2	320	10	221	34	392	5	1693	2	42	940	803	715	342	304	14	168	139	10017	265	345	1271	1342	1014	386	158	224	18	2	2153	2318	198	176	21	732	93	73	578	654	1473	51	159
7974	1	1065	2207	26	36	890	0	0	44	0	175	0	87	0	1	0	1	249	459	393	87	354	10	35	0	2895	22	333	88	173	1000	459	14	1122	0	0	433	2382	12	167	0	468	32	7	226	253	966	60	48
8783	0	1017	177	2	9	239	0	0	6	0	5	0	16	0	1	0	0	618	3	47	96	19	15	12	1	63	11	16	24	6	32	176	2	5	0	0	5	271	20	129	4	15	0	2	5	12	55	82	14
792	5	1660	4697	280	58	51	9	1	433	3	580	0	1244	3	0	15	1	7641	100	1960	1251	25	220	417	4	113	166	260	47	17	112	49	930	66	5	3	519	16366	781	13378	124	180	53	121	227	108	85	6632	239
4578	2	2099	173	8	149	137	6	1	53	14	279	0	308	3	0	3	6	708	318	361	296	169	10	113	0	129	42	294	285	41	88	12	17	31	1	0	127	118	118	197	15	349	8	7	223	165	114	153	105
11976	0	88	59	0	4	142	0	0	4	0	15	0	18	0	0	0	0	59	13	256	85	65	9	13	0	47	3	47	31	55	30	15	0	5	0	0	5	145	4	46	3	35	3	0	1	176	27	13	54
5201	1	163	82	28	34	243	4	0	59	0	259	0	29	1	0	6	0	10	31	945	137	1045	8	15	3	780	48	182	41	42	3	0	300	19	0	0	79	391	14	313	8	44	31	0	228	21	52	164	1
20692	0	7	288	0	4	171	0	0	28	0	0	7	4	0	0	0	0	63	173	400	107	35	3	12	1	713	0	4	1	163	153	0	1	1	1	2	105	4294	11	57	1	59	1	0	21	8	101	33	2
243	9	2822	8355	2073	2787	631	40	8	3362	25	1238	6	2682	15	55	166	22	30539	764	30924	21769	777	342	3763	11	2732	1496	637	1201	402	1395	3342	2910	1226	9	52	5140	23679	3084	26380	1426	4928	820	794	6354	194	905	14107	3033
8798	0	266	138	4	4	99	0	0	7	0	18	0	35	0	0	1	0	631	11	84	38	38	4	59	0	48	31	69	10	110	8	0	37	4	0	0	34	185	30	388	10	45	8	2	16	51	38	182	28
1327	12	1197	110	19	161	8	1	0	80	0	142	2	50	1	0	1	7	21	154	28	98	3334	3	39	14	3072	11	2373	5841	2889	352	237	3	604	0	0	1	14	6	11	4	4397	7	0	92	3595	5	7	34
2835	2	1629	267	77	31	326	0	1	511	2	146	1	12	0	0	6	1	47	96	665	3318	162	1	69	5	571	38	48	665	10	2909	986	6	382	0	0	30	20	33	69	21	158	20	16	41	152	279	12	9
50195	0	2	8	1	0	20	0	0	24	0	0	0	0	0	0	0	0	59	108	87	8	13	1	20	0	249	1	0	0	6	13	0	0	0	1	0	1	26	7	6	0	0	0	4	10	7	4	2	0
8858	0	485	30	26	38	94	4	0	140	0	162	23	120	3	98	5	3	828	563	78	436	645	15	142	1	47	16	92	440	109	39	0	94	21	0	1	298	9	85	103	100	576	8	29	25	44	54	42	43
9316	0	496	61	5	15	161	0	0	43	0	13	0	4	2	0	0	0	442	94	38	301	321	32	23	0	350	87	79	48	47	72	147	8	9	0	1	7	34	11	43	6	227	1	3	23	67	101	15	0
8941	0	308	129	6	9	586	2	0	26	0	3	0	2	0	0	0	0	99	7	6	74	28	6	32	0	23	22	55	7	36	58	51	14	68	0	0	46	22	24	97	0	26	4	0	1	344	57	33	0
9033	0	500	577	35	16	153	0	0	82	0	139	0	39	1	40	0	6	433	164	318	267	97	5	172	0	268	53	53	70	66	153	62	55	27	1	0	48	1777	29	294	54	643	25	15	24	132	185	140	12
2231	1	127	120	210	5	474	2	0	549	5	21	0	28	0	0	0	0	67	97	240	198	86	12	158	0	312	89	56	11	34	121	0	63	11	0	1	136	127	72	99	90	210	7	9	53	150	139	58	27
7022	1	2101	25	8	42	542	0	0	21	0	460	0	445	1	0	16	0	486	2015	249	5184	435	12	537	2	3236	41	1557	398	348	1525	837	12	11	0	0	359	7	61	18	65	1872	62	11	625	1234	413	8	66
2172	6	524	492	14	19	69	38	1	43	21	152	0	138	0	0	46	17	406	52	211	222	45	23	415	4	112	25	90	24	14	19	126	190	25	0	3	52	2224	41	1199	31	190	53	22	97	13	48	837	18
3543	1	103	31	2	0	222	0	0	32	0	26	0	0	2	0	1	2	29	484	36	357	286	2	19	6	469	1	53	996	80	62	0	5	36	0	0	46	12	7	23	2	46	1	0	59	212	233	13	0
9366	0	1354	542	118	18	907	0	0	546	1	101	19	34	0	6	2	3	4061	359	59	810	293	11	735	1	351	186	53	164	154	300	84	142	228	1	0	425	88	316	178	164	5555	68	46	81	201	760	97	108
216	47	2406	12432	1567	192	3687	53	22	1904	167	898	67	626	25	156	47	116	6242	1507	12724	1691	669	140	665	48	15616	236	753	1553	448	3436	888	351	358	49	38	2249	31370	682	7378	488	3314	752	37	1086	630	3367	3698	232
2267	1	28	42	13	5	0	0	0	26	0	1	1	0	0	0	0	1	459	26	12	49	31	5	11	0	267	1	0	35	6	10	3	36	14	1	0	1	23	3	35	6	40	0	30	7	5	0	16	0
1044	12	974	830	94	1233	510	8	0	233	23	173	233	646	0	307	19	13	1719	688	2087	1759	479	46	281	10	958	146	345	573	132	415	826	127	223	1	2	715	1171	452	854	46	501	54	31	861	261	226	477	309
8928	0	2670	12	12	8	116	2	2	22	2	416	0	34	0	28	0	0	426	288	28	306	291	12	106	0	154	3	165	361	110	150	2	18	18	0	0	99	4	36	13	4	62	3	28	18	94	49	6	15
9014	0	1608	21	17	9	40	0	0	117	1	221	1	8	0	0	1	0	41	161	8	125	1661	5	16	0	266	5	77	1149	237	60	121	4	131	0	0	22	4	9	2	1	1252	2	0	60	107	22	4	11
11413	0	138	909	86	64	756	35	0	266	197	17	36	46	5	0	21	84	1021	154	1248	711	209	64	420	0	1910	133	61	129	99	609	302	124	84	1	16	526	1758	195	612	292	2251	94	54	160	69	291	374	66
11537	0	303	2070	4	151	292	3	0	24	2	106	0	149	1	1	0	0	108	35	355	48	244	11	9	4	2088	31	431	55	28	102	0	53	57	4	4	397	18128	32	408	3	565	11	0	135	144	217	92	11
3059	3	718	497	87	446	356	0	0	235	8	210	0	407	12	0	3	5	1365	567	547	395	159	18	127	4	653	62	165	296	165	111	157	29	95	2	3	345	337	312	424	41	318	29	25	424	173	197	232	103
37203	0	14	31	0	0	67	0	0	9	0	3	0	2	0	0	0	1	23	17	51	12	86	16	50	0	95	6	3	88	3	228	4	13	5	1	1	62	193	60	20	0	24	0	0	9	5	11	10	1
9503	0	713	722	91	34	105	30	1	204	6	256	2	286	1	1	10	0	1752	123	2160	929	23	50	689	0	166	277	123	23	3	129	181	117	36	0	0	567	2457	183	2115	101	67	141	87	280	24	87	1009	119
74	832	1058	5193	645	126	2517	1	2	1602	159	200	829	193	10	1367	166	113	2127	2200	5179	906	1836	79	456	1006	13459	138	155	453	657	1908	1425	262	311	12	77	1394	52554	121	1261	302	1270	89	33	1785	450	1155	642	203
2745	1	137	188	18	76	1006	1	0	75	1	24	8	65	5	22	3	1	814	106	440	560	223	10	91	1	1469	58	40	76	21	488	1103	26	208	1	0	284	218	197	52	8	143	57	22	215	39	177	19	198
3989	1	521	1104	58	60	213	0	0	43	1	101	20	73	1	0	0	3	350	224	175	72	147	12	41	0	800	37	310	120	87	257	17	30	44	0	0	197	177	32	769	50	925	40	3	154	132	224	335	80
7557	1	264	234	29	51	199	3	0	34	2	94	12	119	0	0	1	2	326	86	86	315	448	7	46	1	333	38	116	112	114	125	176	109	87	1	0	119	304	71	236	10	104	19	44	87	32	80	75	139
5959	1	156	26	16	476	10	1	0	49	0	59	1	32	0	27	0	0	306	51	61	172	1043	1	40	0	116	27	526	917	1392	45	0	21	42	1	0	32	0	30	31	4	501	23	8	74	39	5	17	51
869	6	5427	6150	204	455	7610	1	0	721	6	387	2	425	11	77	7	7	4233	1514	226	6120	5475	107	6878	9	2489	680	1856	3178	530	466	583	4077	1337	7	5	2047	388	425	1852	542	10432	805	139	206	1410	4314	702	195
6455	1	277	261	4	103	411	0	0	42	0	11	12	54	1	0	1	0	537	228	50	1173	411	7	18	0	590	80	48	137	43	312	1035	9	190	0	0	141	63	101	294	1	543	16	15	85	70	432	76	40
5528	1	396	44	4	0	140	1	0	24	1	31	0	6	0	0	1	0	123	15	35	166	79	2	13	1	120	5	31	36	11	66	38	5	10	0	0	143	199	20	49	1	85	2	1	19	17	27	20	7
8699	0	1187	827	7	16	176	0	0	63	0	157	0	199	1	0	1	0	655	41	290	140	53	33	714	2	226	115	168	32	18	102	87	178	67	1	0	86	3080	45	859	53	490	68	5	77	134	185	420	32
18486	0	24	2	0	0	114	0	0	1	0	0	0	0	0	0	1	0	361	57	1	0	135	45	1	0	1055	0	62	0	26	0	0	4	0	1	0	10	0	11	42	1	0	0	0	4	44	9	20	0
1026	37	3273	9224	419	1329	2270	9	5	605	43	877	23	998	26	36	50	38	7211	1050	12611	1691	1101	81	518	43	6310	268	882	2304	1137	1155	759	710	712	16	11	1980	14917	312	3177	326	6118	202	180	1371	458	3533	1507	389
1025	5	1314	170	55	192	239	5	0	98	7	161	0	111	2	52	11	22	637	693	83	432	905	17	126	2	381	30	576	1254	215	49	0	239	53	0	0	207	23	70	469	46	1037	71	26	181	243	137	111	78
490	20	477	2362	642	455	437	3	18	811	160	168	19	239	0	0	33	12	1206	509	1813	967	2448	37	142	23	1990	92	352	1020	150	811	445	80	648	6	3	1041	1044	140	646	26	698	48	61	399	542	788	325	67
12778	0	28	5	0	0	316	0	0	11	0	1	0	0	0	0	6	0	45	150	143	59	20	0	16	2	78	4	8	16	17	79	0	0	19	0	0	16	8	31	14	0	11	0	10	145	50	47	7	11
8874	0	864	6	0	0	16820	0	2	1	1	2	0	3	2	0	3	0	4190	54	3	3	3	622	894	0	2	4	343	5	1	74	0	1	1	0	0	2864	16	2655	283	0	1	0	7	0	60	155	115	1
12826	0	27	66	0	0	172	0	0	1	0	0	0	0	0	0	0	0	2	181	50	4	2	4	2	0	38	0	20	0	47	19	0	1	2	0	0	100	119	1	26	0	16	2	0	44	31	76	14	0
709	23	1011	245	15	50	582	3	0	33	2	1196	17	313	0	0	6	1	231	858	51	623	1232	13	37	25	3920	661	2536	118	170	160	2	146	10	0	0	19	134	35	111	46	1641	9	34	21	253	116	50	12
8710	0	2197	1046	47	29	753	1	0	95	0	1049	0	188	2	1	1	2	1561	40	239	530	46	6	223	1	420	116	811	232	87	363	157	151	59	0	4	487	598	326	1419	35	1554	197	25	35	111	605	707	96
11226	0	49	92	13	1	113	3	1	31	2	15	34	2	1	0	6	0	263	246	107	176	61	6	75	0	302	150	4	4	15	90	1	15	17	0	0	78	55	41	61	55	193	9	28	64	33	53	42	6
12121	0	177	40	9	18	167	1	0	27	1	15	0	35	0	0	0	0	567	6	202	230	12	1	25	0	222	109	10	2	6	86	94	3	29	0	0	97	85	65	70	5	209	19	0	34	15	75	36	15
937	37	819	4396	298	203	3657	469	9	666	2303	413	48	258	10	88	451	334	2369	2331	941	1698	3251	142	2145	52	5210	195	850	781	636	2084	1767	317	1095	14	50	2178	21297	1255	487	39	1339	166	390	538	743	1305	105	288
9517	0	342	457	1	135	67	0	0	9	0	29	0	20	0	0	1	0	10	254	33	50	1409	49	8	2	1315	4	121	585	1526	43	1	123	34	0	0	37	269	0	319	5	4142	11	0	140	113	107	86	17
3848	1	578	1	0	31	27	0	0	38	0	122	0	22	0	0	0	0	2	53	162	3	115	14	0	3	15295	172	548	1	559	5435	422	0	13	19	0	13	6	0	1	0	113	0	1	115	403	29	1	6
1957	26	122	1827	349	327	1523	10	1	692	15	28	7	127	5	2	10	5	657	515	1970	298	293	15	299	30	1856	144	83	501	127	343	77	56	769	108	5	1793	943	219	1463	140	671	92	25	231	181	1478	721	137
6781	3	702	398	11	7	402	0	0	152	0	52	0	34	1	0	0	1	2014	112	8	107	167	9	249	3	508	102	349	5	108	35	59	833	21	0	0	29	128	40	473	20	1712	45	10	26	145	82	247	5
9170	0	130	177	12	274	77	0	0	31	0	13	0	56	0	0	1	0	756	37	99	306	101	2	66	0	154	53	51	105	31	119	121	29	52	0	0	99	169	145	246	4	456	39	5	77	23	63	60	130
9460	0	526	2	0	0	2	0	0	3	0	5	0	3	0	0	0	0	504	780	186	396	112	14	0	0	2196	1	68	1	387	57	0	0	3	0	0	0	1	2	276	0	13	0	51	98	36	0	67	404
14239	0	69	34	6	1	36	0	0	11	0	22	0	17	0	0	0	0	41	2	6	59	132	0	72	0	44	15	38	55	49	21	0	5	23	0	0	18	12	21	52	4	186	4	0	4	65	3	21	0
11164	0	127	46	3	0	34	0	0	9	0	24	0	31	0	0	0	0	210	11	11	194	93	0	9	0	49	12	89	32	43	10	0	6	6	0	0	19	4	52	28	1	192	7	15	5	46	12	10	35
8847	0	400	290	3	1	56	0	0	55	0	5	0	2	0	0	4	0	209	22	3	169	170	0	75	0	116	1	10	28	4	129	60	11	32	0	0	6	142	3	37	6	326	0	0	22	27	3	22	0
1059	7	1709	1687	306	2244	592	21	4	405	91	252	20	796	12	85	37	39	6603	440	1551	2358	667	46	1084	11	1214	268	440	1563	196	227	486	627	227	5	31	1502	3575	753	4446	240	1909	209	184	669	170	355	2603	561
9358	0	83	527	13	0	1102	1	0	25	0	0	0	29	0	0	0	0	928	256	47	73	3	17	42	0	789	11	96	0	0	117	104	2	148	0	0	38	359	33	179	6	88	5	1	8	509	1615	65	1
9388	0	223	378	3	1	445	0	0	5	0	4	0	3	0	0	1	0	348	1	6	56	10	11	31	0	66	10	48	2	10	260	12	4	349	0	0	13	127	15	165	1	51	6	0	5	430	350	33	0
1322	14	405	8	1	194	68	7	0	3	8	4	0	50	0	0	11	16	360	164	18	180	285	85	8	29	6	2	779	117	213	3	0	5	4	12	2	101	4	35	207	1	72	3	5	14	209	10	73	19
8704	0	144	17	4	45	164	1	0	13	0	0	1	16	0	26	1	0	577	81	5	64	1	25	64	0	17	21	11	26	11	159	163	2	18	0	0	6	9	12	30	4	7	9	0	10	49	49	19	1
413	57	625	547	32	13	160	326	3	138	155	281	28	618	6	0	222	16	1765	21	1220	1150	73	23	39	72	80	60	385	35	169	96	33	178	21	7	2	160	2623	310	1159	9	678	13	54	22	197	96	784	8
986	20	346	218	30	812	220	8	1	45	17	63	126	246	0	611	68	10	1089	805	709	341	269	58	69	21	384	23	82	395	72	51	197	163	25	2	7	145	511	114	1512	17	242	8	166	328	135	45	889	50
12340	0	52	35	4	11	13	0	0	21	6	7	0	9	1	0	0	0	294	21	30	58	187	0	37	0	102	6	18	20	46	22	48	2	16	0	0	7	39	11	23	7	158	5	0	31	15	4	10	0
10625	0	255	19	2	17	43	0	0	16	1	4	0	0	0	0	0	0	135	50	4	44	104	43	65	0	148	3	9	95	33	141	630	1	109	0	0	1	0	11	18	4	108	5	5	19	4	2	1	47
10797	0	62	210	0	8	3395	1	0	6	4	4	36	3	2	41	12	7	1187	467	761	204	10	25	7	0	2671	11	2	2	3	75	0	3	1	0	1	232	335	25	290	2	2	9	90	672	30	28	158	1370
2372	4	126	38	14	201	190	4	0	31	17	32	7	210	7	0	9	4	288	40	500	151	55	4	299	3	116	12	30	60	19	26	88	1	45	1	0	55	114	79	127	22	53	2	6	121	29	19	85	54
13645	0	26	152	63	9	77	1	0	115	5	14	9	9	0	48	31	0	181	98	791	749	43	6	25	0	197	18	19	32	22	107	81	36	44	0	0	99	307	31	63	6	317	29	12	235	4	82	29	57
817	6	162	935	41	331	520	8	1	77	17	69	15	150	0	0	10	9	387	107	618	306	168	3	95	7	620	32	125	252	90	78	179	48	35	1	0	936	823	90	736	16	360	97	30	322	67	413	318	87
12467	0	56	69	7	29	44	0	0	6	2	7	0	40	0	0	1	1	426	8	419	105	28	19	36	0	31	6	19	35	23	9	24	25	1	3	0	194	285	72	564	6	10	14	4	8	12	23	349	6
1528	1	63	17	1	8	404	0	0	2	0	12	0	16	0	0	0	0	129	2	0	9	157	13	23	1	24	12	105	5	22	4	0	0	11	0	1	213	5	5	30	6	64	0	3	6	31	64	27	1
9622	0	238	50	20	8	92	0	0	17	1	0	0	3	0	0	0	0	89	13	38	168	12	66	46	0	44	8	12	17	3	238	159	3	126	0	0	2	23	22	11	0	38	7	0	4	23	29	7	0
831	1	168	169	481	358	271	3	0	160	3	3	38	26	3	80	0	5	619	1006	126	75	162	7	887	4	72	266	19	163	53	298	157	6	68	1	0	37	219	66	84	15	176	10	56	67	9	301	55	50
9209	0	167	58	20	70	172	1	1	40	12	37	0	67	0	24	3	4	303	60	291	136	106	7	103	0	171	23	19	212	21	64	233	10	15	0	5	100	109	52	48	11	155	10	16	32	34	35	34	29
1051	21	1619	1831	283	319	1140	320	9	358	99	555	119	483	20	43	79	29	1559	287	589	525	551	29	326	29	1257	138	682	702	415	193	300	122	120	16	13	1069	541	173	1451	118	1633	70	101	178	599	414	764	242
12469	0	75	32	1	1	216	0	0	17	0	0	0	5	0	0	2	0	127	1	11	45	37	1	49	0	3	22	14	0	20	226	0	4	9	0	0	2	23	14	26	0	11	0	0	4	16	291	10	0
14693	0	34	75	0	3	85	0	0	4	0	7	0	0	0	0	0	0	189	23	14	74	183	4	11	2	77	16	25	99	35	33	304	1	23	0	0	24	12	11	61	3	72	2	1	9	95	32	12	0
185	27	88	235	3	28	38	1	0	13	5	249	248	25	11	76	165	11	66	401	130	738	2571	5	0	47	770	19	395	524	155	79	1	4	8	11	3	37	116	6	7	1	36	5	27	8	119	352	4	4
4511	5	3194	1567	46	302	1307	7	1	205	17	823	259	545	18	43	5	12	10375	457	1957	1330	200	111	3545	2	3019	1157	278	2143	209	262	200	1088	132	1	26	2101	2745	310	998	1150	4123	189	997	345	857	746	538	183
9582	0	44	47	0	0	9	0	0	8	0	2	0	1	0	0	0	0	33	66	38	17	18	0	9	0	48	1	29	1	7	21	0	1	16	0	1	3	27	0	10	5	11	1	0	11	20	4	4	0
10113	0	99	1	0	1	34	0	0	1	0	22	0	22	0	0	2	0	34	76	17	253	25	1	24	0	212	1	59	18	24	75	32	1	0	0	0	16	0	6	1	2	84	3	0	16	29	14	0	1
4837	1	419	24	1	68	16	1	0	7	0	21	0	113	9	0	2	2	55	129	117	189	605	9	2	3	62	1	162	316	41	41	260	0	4	0	0	1	15	3	38	0	41	0	0	64	248	7	8	13
11708	0	42	190	13	52	13	0	0	25	0	6	0	24	3	0	24	6	237	27	350	340	59	28	41	0	8	17	18	113	64	7	87	96	6	1	0	124	659	36	719	6	61	2	2	46	5	11	354	16
9127	0	1353	32	1	13	154	5	0	14	0	747	0	235	0	0	1	0	67	143	23	139	220	2	223	1	281	14	2256	205	16	126	288	2	152	0	1	8	2	21	13	12	293	11	0	24	279	105	2	9
2831	1	54	18	2	0	5	0	0	7	10	2	0	1	0	0	4	0	250	53	248	209	1	21	26	2	19	8	4	0	3	53	83	9	1	0	0	15	105	14	61	6	11	1	4	46	2	0	29	14
15039	0	30	8	1	50	29	0	0	5	1	2	0	12	0	0	0	0	81	65	189	49	90	4	5	0	83	3	5	39	22	14	0	0	1	0	0	13	16	1	47	4	33	0	0	98	20	6	21	0
22	31	968	757	152	2653	787	5	0	198	78	105	29	848	6	1	52	89	3325	463	1576	849	917	21	295	37	3528	184	311	1462	414	288	178	108	225	23	2	738	378	407	1013	61	1435	91	57	951	222	448	553	431
916	2	20	51	5	16	47	0	0	17	0	2	0	16	0	0	0	0	37	14	16	15	83	1	31	1	161	6	19	18	53	20	0	3	45	0	0	10	95	3	31	1	44	5	0	15	51	35	14	14
6386	2	45	207	13	311	301	2	0	14	146	14	1	7	0	5	0	1	43	166	121	85	840	1	4	4	1321	9	49	15	146	23	110	6	17	0	1	114	214	14	140	7	40	18	0	63	38	106	32	29
59434	0	16	11	4	37	28	1	0	27	2	0	7	5	1	0	1	0	48	43	65	11	11	3	2	2	433	3	12	0	10	15	0	1	4	3	0	22	39	10	77	0	11	0	0	57	19	2	27	0
3638	2	50	3	0	1	11	0	0	0	0	5	0	6	0	0	0	0	74	12	18	27	240	1	8	0	55	0	5	11	153	5	0	3	0	0	0	3	7	7	8	1	10	0	0	0	7	4	2	31
9786	0	123	37	16	5	51	0	0	11	0	8	0	1	0	0	0	0	78	61	55	181	40	12	57	0	74	41	26	13	431	285	290	10	107	0	0	6	4	11	29	5	32	18	0	22	13	11	7	32
258	34	532	123	69	4	200	4	0	148	0	297	6	40	1	0	10	5	64	152	29	593	142	4	12	46	758	84	233	150	28	154	1	38	16	0	0	47	38	35	37	7	179	3	0	6	348	138	9	0
8502	1	163	179	73	14	47	0	0	112	0	118	0	62	1	0	0	0	578	228	100	444	35	8	46	2	55	10	139	102	23	36	6	24	5	1	0	39	96	11	66	31	288	21	28	22	41	64	26	11
9760	0	118	23	2	3	84	0	0	3	0	3	1	24	0	0	0	0	191	21	81	106	63	4	22	1	44	3	7	18	18	31	8	0	2	0	1	20	21	14	36	6	64	4	0	10	35	20	20	0
14763	0	41	1468	11	10	325	1	0	92	1	31	1	5	0	1	0	0	312	48	762	162	226	6	55	3	1456	11	34	142	42	350	167	2	37	0	0	134	540	10	22	87	406	8	42	95	198	505	11	56
15024	0	129	40	3	5	214	0	0	30	0	2	12	18	0	0	0	0	144	42	4	194	52	2	5	0	91	17	21	7	4	61	110	0	62	0	0	72	15	31	57	8	104	2	10	17	54	142	24	33
3904	4	276	581	126	832	134	1	2	166	30	142	11	215	8	1	28	17	5476	99	292	1583	177	8	584	0	486	117	245	641	40	46	259	257	54	0	5	388	106	306	1050	124	1047	72	140	432	21	97	547	292
9461	0	146	340	9	23	162	0	0	22	0	39	0	251	0	0	0	0	84	8	8	2	12	5	18	1	100	13	348	9	47	5	0	30	27	1	0	43	355	12	51	2	18	1	7	10	500	27	15	20
10750	0	45	29	0	0	562	0	0	0	0	0	0	0	0	0	0	0	125	17	7	29	5	8	27	0	63	5	11	0	0	115	19	0	3	0	0	22	6	9	56	0	6	3	2	3	5	28	14	7
1314	1	22	298	1	6	327	0	0	17	0	48	0	18	0	0	0	0	11	0	79	0	105	2	15	1	178	34	91	0	295	59	0	19	22	0	0	68	141	0	44	6	400	34	0	12	183	292	19	7
2164	3	231	30	0	0	24	0	0	3	15	18	0	38	1	1	0	12	283	7	33	38	55	7	12	2	132	10	46	21	18	47	0	7	2	0	0	17	33	50	21	0	60	3	33	10	53	0	8	28
33	31	597	174	25	183	242	32	2	67	139	54	159	134	46	408	165	26	651	294	249	307	482	30	181	23	1064	28	53	340	273	226	411	41	53	14	10	100	331	68	157	17	47	16	31	161	207	62	74	133
15939	0	43	63	0	30	6	0	0	1	0	0	0	19	0	0	0	0	26	6	118	44	6	2	0	0	161	2	17	22	20	29	13	2	4	0	0	1	5	10	29	0	6	0	2	47	20	8	12	0
10610	0	114	79	25	7	94	0	0	20	0	61	0	12	0	0	1	0	246	6	206	197	0	3	102	0	167	3	32	0	0	197	0	42	5	0	0	148	56	6	68	0	2	6	2	19	2	58	28	136
768	50	2127	1956	388	651	2100	65	1	714	141	753	23	700	24	18	27	13	2389	653	877	2000	2517	34	596	77	4166	397	969	2551	1060	1464	2899	334	974	3	10	2085	5377	599	772	44	5864	210	175	636	1133	2538	206	589
1296	7	517	7768	281	274	1362	0	2	443	3	146	1	169	14	1	1	4	26	344	582	588	1561	4	23	15	16337	22	526	891	365	2257	2089	14	806	2	0	1665	3157	4	42	1	1694	167	6	185	334	1923	11	7
9240	0	646	389	8	26	125	0	0	30	0	207	1	57	1	2	1	18	231	1	2728	32	245	4	19	0	623	19	185	1043	64	318	1	20	8	0	0	165	80	25	293	13	1523	24	1	5	66	92	138	0
9534	0	56	127	6	96	350	7	1	53	22	10	8	55	12	0	28	4	385	36	318	271	40	2	118	1	69	14	27	35	58	15	66	27	18	2	5	227	512	85	271	14	94	14	8	95	4	38	140	43
680	30	10	86	2	8	28	3	0	28	3	0	0	3	0	0	2	90	0	554	19	1	751	19	8	44	1623	3	5	232	148	326	274	2	127	3	0	32	64	1	52	0	78	1	0	680	23	30	10	0
3137	3	128	450	114	186	110	20	4	345	26	85	9	121	2	0	28	3	240	188	543	563	51	5	40	4	300	40	131	113	35	111	367	74	124	3	5	345	78	89	910	20	234	33	16	215	15	90	424	72
280	17	17	643	0	0	194	0	0	2	0	0	0	26	0	0	0	0	74	30	905	18	40	1	34	10	1054	495	185	4	27	38	0	6	12	0	1	65	289	7	34	0	124	1	0	1	226	578	18	0
9079	0	70	749	61	0	4	0	0	113	2	46	1	48	0	0	4	0	610	38	524	352	2	26	44	0	60	44	10	0	0	76	201	128	50	1	0	40	2813	39	1741	3	13	11	11	123	7	4	957	69
15666	0	35	32	0	9	16	0	0	21	1	5	0	1	0	0	0	2	62	70	100	38	23	2	34	0	150	0	0	50	0	114	0	0	4	0	0	17	202	4	16	6	39	1	0	37	14	2	16	0
5404	1	81	16	0	6	364	0	0	3	1	7	0	3	0	0	3	0	45	38	89	52	23	2	4	5	345	26	26	2	11	39	0	6	5	2	0	117	28	8	34	0	14	5	0	28	42	388	11	0
2080	1	801	23	1	5	29	0	0	10	0	26	0	54	0	56	0	1	264	21	6	56	96	4	33	2	123	1	30	204	63	27	0	10	3	0	0	28	4	7	11	13	88	5	2	17	10	30	5	5
30554	0	6	65	12	0	1	0	0	17	0	2	0	6	0	0	0	0	27	0	93	133	0	1	35	0	3	1	1	1	0	7	31	9	2	0	0	25	213	6	167	7	0	3	0	2	1	2	71	2
9070	0	664	543	46	7	303	0	0	165	1	198	0	166	1	0	2	0	747	7	63	839	169	1	123	0	391	85	63	193	29	213	107	83	38	0	0	82	130	47	219	30	893	28	26	32	26	193	139	13
8970	0	54	15	5	32	86	0	0	38	2	6	0	6	2	0	3	0	97	190	96	36	166	2	17	0	153	0	20	291	17	86	0	0	2	0	0	92	67	9	14	2	772	10	2	51	29	26	5	17
10755	0	105	304	3	63	92	0	0	9	0	5	0	23	1	0	0	0	119	11	4	107	45	3	110	0	88	16	53	41	37	30	2	19	64	0	0	120	436	25	248	3	228	22	2	18	31	41	43	38
2256	6	24	79	55	24	47	5	1	66	81	14	0	13	0	0	38	2	295	22	345	405	21	9	23	7	22	16	19	41	37	26	0	29	7	1	12	351	168	73	241	5	87	1	23	22	11	32	76	84
1108	2	104	281	30	333	62	0	0	87	3	27	0	93	0	0	5	13	669	16	377	263	123	1	144	7	236	20	93	80	58	42	167	61	87	2	0	167	915	83	605	9	249	28	1	242	12	14	249	71
10709	0	26	51	1	0	41	0	0	2	0	0	0	14	0	0	0	0	74	22	7	71	0	6	3	0	43	1	53	0	4	152	0	34	1	3	0	27	602	22	17	0	2	1	0	8	171	4	7	0
76938	0	0	45	2	0	426	0	0	192	1	0	0	0	2	0	1	0	59	228	91	64	0	0	10	0	62	12	1	2	0	13	0	0	5	2	2	2931	647	10	2	0	1	15	0	46	0	187	1	0
3545	1	118	691	114	18	28	1	0	178	1	70	0	146	0	1	5	0	620	3	442	1111	4	23	594	2	14	42	13	23	1	62	104	82	33	0	2	372	2106	87	2128	108	82	46	10	66	3	31	1115	20
8982	0	232	78	0	1	127	1	0	7	0	23	0	8	0	0	0	0	172	58	48	25	12	14	50	2	94	22	26	6	40	21	73	7	9	0	0	2	113	9	49	6	103	1	3	17	202	67	26	2
25278	0	9	0	0	0	451	1	0	0	1	1	0	0	0	49	0	0	1	2385	0	10	45	4	144	0	340	0	28	0	5	1	0	0	0	0	0	14	935	2	19	0	0	0	0	1	1	2	5	3
9954	0	133	162	11	20	78	0	0	34	0	10	0	22	4	0	0	2	222	122	12	523	78	2	18	0	335	29	61	86	28	28	0	19	32	0	0	54	49	32	136	9	909	13	2	66	24	71	39	0
11526	0	42	81	6	74	76	2	1	34	37	12	0	42	7	0	6	3	507	23	186	136	31	10	47	3	37	13	17	25	7	9	74	9	17	3	0	54	265	55	211	9	44	5	11	67	9	18	103	41
2681	2	487	382	45	412	80	0	0	75	15	40	0	86	0	0	13	3	949	174	115	612	1889	17	93	6	440	116	542	3398	378	598	121	135	99	0	0	78	45	213	95	41	966	31	198	261	156	125	19	279
2564	1	64	0	1	0	48	0	0	4	0	0	0	1	1	0	0	0	1244	0	2	16	0	115	47	0	1	8	14	0	43	4	0	52	1	0	0	153	0	17	73	119	208	8	50	0	23	0	27	0
10018	0	603	84	6	7	57	0	0	11	0	127	0	137	2	0	1	0	477	39	13	244	253	1	17	0	164	15	457	107	122	14	16	153	3	0	1	144	24	53	185	14	180	24	20	7	110	41	55	10
7426	1	52	260	28	6	142	4	4	47	229	72	5	25	0	0	6	2	97	34	786	18	18	5	24	0	590	17	11	10	9	46	4	10	10	1	3	164	519	35	118	218	145	39	0	110	30	54	67	0
9054	0	834	126	65	114	28	1	0	72	0	427	0	154	1	0	0	1	478	56	482	590	56	10	129	0	106	48	1019	24	6	128	117	370	90	0	2	190	25	91	477	60	72	53	61	49	29	23	149	81
1813	7	15	1371	6	2	195	0	0	23	0	0	0	60	0	439	0	0	44	1472	74	72	7	7	14	7	734	57	121	0	1	42	0	154	8	0	0	51	2437	29	3	0	152	6	15	37	75	814	4	14
10352	0	64	1	0	1	16	0	0	0	0	0	0	0	0	1	0	0	1	165	91	59	0	3	37	0	191	0	2	0	0	24	0	0	0	0	0	2	1	5	0	0	0	0	0	45	23	5	0	0
182925	0	0	1	0	0	8	0	0	1	0	0	0	0	0	0	0	0	1	51	0	9	17	1	34	0	5	0	1	0	0	8	0	0	0	0	0	11	36	12	2	0	0	0	0	0	0	0	1	0
42687	0	8	113	33	28	35	0	0	78	5	3	0	1	0	0	0	0	52	6	99	3	40	1	4	0	1404	16	22	8	13	93	0	2	24	0	0	444	1770	8	16	0	19	6	0	77	50	23	4	0
8736	0	617	2	0	0	4348	1	0	0	0	1	0	0	0	0	0	1	1194	2	3	0	1	147	207	0	1	0	70	3	1	15	0	0	0	0	0	698	4	629	65	0	0	0	0	0	8	19	28	0
1435	1	90	30	8	5	104	1	0	54	0	12	0	16	0	0	0	0	563	9	47	118	37	6	133	2	55	6	8	18	57	22	36	38	16	0	0	16	27	10	83	15	99	4	2	3	17	45	37	0
3952	1	655	308	54	2	20	7	0	110	8	171	0	87	1	0	3	1	962	1	144	274	13	19	281	1	7	73	62	2	4	15	34	272	33	0	0	24	1850	46	571	35	17	29	27	1	13	4	391	8
9210	0	295	29	0	4	27	0	0	3	0	1	0	18	0	0	0	0	117	3	4	16	25	4	0	0	6	9	22	6	63	13	0	4	0	0	0	8	4	14	121	1	14	0	0	2	38	5	38	0
1302	22	74	270	0	15	817	0	1	1	0	15	0	26	0	0	0	0	0	11	0	0	3438	1	1	36	236	6	720	10	304	23	0	2	315	0	0	73	725	1	32	0	364	0	0	2	736	265	8	3
11720	0	107	43	0	5	183	0	0	4	1	6	0	6	0	0	0	0	202	9	9	25	19	8	15	0	42	9	6	15	9	23	0	1	7	0	0	20	83	35	191	0	66	2	0	4	7	30	119	19
8927	0	186	144	11	62	59	3	0	22	11	64	0	162	0	0	0	3	473	42	122	236	135	6	80	0	324	30	93	104	48	96	297	153	43	0	2	67	225	98	132	9	262	48	16	111	22	29	26	79
1147	3	42	192	78	38	23	0	0	100	0	22	0	5	3	1	2	8	87	3	26	40	174	3	3	1	283	25	368	79	26	48	1	88	22	0	1	402	204	16	139	9	191	16	5	28	9	29	31	9
101654	0	0	2	6	0	28	0	0	54	0	0	0	0	0	0	0	0	22	707	33	397	0	1	7	0	375	12	0	0	0	50	1	0	9	1	0	357	0	13	0	4	1	2	2	127	0	36	0	1
671	5	5	24	0	119	8	0	0	7	0	0	0	15	4	0	3	1	13	392	374	85	5	4	34	3	1	2	40	11	4740	22	0	5	5	0	1	3	60	0	1989	0	10	1	0	0	7	2	910	25
9780	0	518	112	4	44	31	0	0	92	2	29	1	64	0	48	0	0	467	40	1	114	170	3	611	0	201	21	23	87	6	50	258	67	109	0	0	7	14	11	95	11	385	17	3	98	12	18	32	9
11944	0	214	81	3	15	98	1	0	27	1	62	0	64	0	0	0	2	378	41	19	32	16	1	73	0	65	20	45	90	14	29	7	23	14	0	0	58	10	27	171	14	127	10	6	22	23	32	65	24
110555	0	0	1	3	0	19	0	0	19	2	0	0	0	0	0	0	0	8	351	9	210	0	0	4	0	159	6	0	1	0	20	0	0	1	0	0	176	0	7	0	0	0	1	0	43	0	8	0	0
9281	0	534	53	1	0	744	0	0	0	0	0	0	0	0	0	0	1	566	0	1	1	0	57	3	0	10	3	42	0	39	31	0	0	2	0	0	0	4	1	150	0	0	0	0	0	229	30	42	0
10190	0	84	47	0	12	17	0	0	0	0	12	0	12	0	0	0	0	133	3	5	29	331	1	5	0	109	3	60	15	194	9	0	6	0	0	0	5	4	10	28	1	1819	0	2	8	12	11	7	7
13824	0	299	7	0	0	125	0	0	81	0	0	0	0	0	0	0	0	210	5	13	41	0	12	95	0	37	0	11	0	90	7	0	1	0	0	0	42	65	34	24	0	0	1	0	2	5	30	7	0
11517	0	69	52	8	28	38	1	0	26	7	10	0	92	0	0	11	2	376	10	420	137	30	5	36	1	28	11	30	38	8	16	26	7	10	0	0	121	154	96	197	15	4	3	5	35	21	12	141	34
12587	0	15	52	0	0	15	0	1	0	0	7	0	0	0	0	0	0	129	146	341	7	34	12	1	0	197	1	74	0	34	23	0	6	0	0	0	36	740	1	65	0	28	0	1	64	2	25	14	1
2615	16	659	318	190	7	134	14	0	137	6	339	12	63	0	0	0	8	291	76	372	596	257	4	59	25	549	6	116	57	9	368	192	112	33	0	2	113	133	30	111	47	385	21	83	17	84	280	34	0
1788	1	108	431	55	7	2	0	0	159	1	44	0	83	1	0	1	0	1479	25	598	279	3	23	22	1	48	26	17	13	1	26	234	134	25	0	0	39	1344	111	1225	15	43	0	29	96	7	18	608	13
8968	0	112	0	0	6	6	0	0	0	0	3	0	25	0	0	0	0	110	10	1	6	148	6	0	0	45	0	2	3	32	4	0	0	0	0	0	0	0	2	9	0	7	0	0	7	20	0	11	0
4067	2	121	66	14	4	4	6	0	5	1	56	0	138	0	0	7	0	297	43	497	138	1	4	41	2	126	12	55	0	3	40	46	10	2	5	0	23	445	23	174	5	5	4	0	241	59	6	105	4
2847	2	647	96	1	201	34	0	0	1	0	86	0	185	0	0	0	1	33	540	77	56	1076	3	15	0	785	0	889	74	489	24	86	5	5	0	0	47	2	3	5	1	4615	27	0	631	165	50	0	18
9353	0	183	33	0	11	23	0	0	1	0	0	0	0	0	0	0	0	252	0	5	18	1	5	3	0	4	0	13	5	1	12	1	0	4	1	0	4	23	7	70	1	0	0	2	0	35	5	28	0
2557	1	462	35	20	18	45	12	1	36	23	36	0	37	0	0	16	29	857	80	30	190	340	17	44	2	54	7	29	718	26	21	0	23	13	0	0	45	105	35	49	27	155	7	27	32	24	20	19	15
8901	0	16	27	16	48	537	0	0	43	0	8	0	6	0	0	0	0	79	24	33	508	131	0	24	0	145	7	16	136	38	21	168	16	14	0	0	5	9	5	103	7	119	12	9	66	4	0	48	4
9964	0	122	13	0	0	34	0	0	13	0	22	0	7	0	0	0	0	26	0	4	4	38	7	7	0	151	6	25	26	10	36	0	0	10	0	0	4	4	4	20	0	4	0	0	2	84	6	7	0
8836	0	161	32	21	239	221	0	0	25	0	14	0	101	0	0	0	0	254	47	90	86	29	39	53	0	77	20	7	75	9	15	59	5	43	1	0	21	15	65	185	8	16	3	0	62	47	15	117	48
10966	0	26	11	2	1	7	0	0	23	2	0	0	0	0	0	0	0	117	83	7	23	26	2	3	0	220	24	30	0	102	5	0	1	6	0	0	3	1	9	4	1	6	0	34	5	33	0	0	0
63231	0	1	2	0	0	599	0	0	5	0	0	0	0	0	1	0	0	5	1	12	150	4	3	470	0	3	0	104	2	0	5	0	1	1	0	0	485	2024	44	13	0	1	0	2	0	1	14	10	0
10724	0	17	48	25	0	18	0	0	137	2	1	0	2	0	0	0	0	282	4	114	202	3	2	182	0	8	25	1	0	0	41	144	33	106	0	0	23	9	47	208	19	41	15	2	26	5	8	91	9
9712	0	79	24	2	5	56	1	0	4	6	4	0	26	1	0	4	0	36	50	42	15	35	6	4	0	129	4	12	1	15	26	0	0	3	1	1	20	21	15	25	0	7	0	2	24	36	3	10	11
8685	0	124	4	2	2	15	2	0	6	0	6	0	7	0	2	0	0	41	17	0	16	33	1	16	0	5	0	11	20	2	1	0	0	1	0	0	17	0	3	17	2	23	1	0	2	11	9	0	0
9468	0	399	22	11	17	103	1	1	31	1	188	5	22	0	0	0	0	201	179	0	120	33	6	662	0	351	86	36	6	32	7	0	10	17	0	2	42	11	11	50	108	297	15	15	9	19	60	24	7
46825	0	1	22	12	0	329	2	0	64	2	2	0	0	0	0	0	0	38	230	4	19	152	0	31	0	202	3	0	2	0	3	0	0	22	0	5	338	84	9	9	2	3	1	0	30	0	9	2	1
18181	0	19	19	1	0	427	0	0	6	0	2	0	0	0	0	0	0	51	21	5	7	25	2	4	0	266	1	1	0	10	2	0	1	1	0	0	42	64	0	21	0	0	3	0	13	2	22	10	0
2990	4	213	700	47	6	118	1	1	75	12	61	1	44	1	0	5	9	1524	68	43	260	93	16	104	2	147	138	136	239	14	209	112	121	128	0	0	61	124	25	576	88	455	45	84	78	19	174	265	6
9200	0	180	14	0	43	126	0	0	2	2	12	0	49	0	4	0	2	232	24	15	24	141	3	23	1	63	20	91	124	60	17	73	4	6	0	0	55	2	33	14	4	127	10	8	24	25	68	5	26
9911	0	94	27	1	0	9	0	1	7	0	2	0	5	0	0	0	0	73	1110	14	6	11	79	0	0	654	1	20	0	1	34	157	5	6	0	0	0	9	0	32	0	7	0	0	71	11	0	5	0
45239	0	3	451	166	1	95	0	1	208	0	1	0	0	0	0	0	0	8	45	75	463	25	57	104	0	947	3	1	0	0	293	139	1	70	7	0	205	265	0	60	18	99	3	0	54	11	87	30	0
9357	0	154	218	8	0	25	0	0	17	2	42	0	43	0	0	0	0	169	28	10	77	6	11	1042	0	50	123	2	0	0	5	61	128	6	0	0	19	2990	12	358	52	21	25	6	19	5	36	175	0
6892	1	116	320	2	142	70	0	0	8	0	57	0	45	1	0	0	0	76	322	8	822	1173	0	4	3	1361	27	170	1496	223	84	77	1	350	0	0	26	18	15	14	43	549	5	15	496	193	51	4	29
1274	4	461	745	11	21	285	3	0	11	1	366	0	96	0	0	2	2	93	95	33	180	414	5	13	1	518	37	406	207	83	64	307	78	82	0	0	70	187	13	137	6	1463	57	7	15	246	296	47	5
11144	0	5	3	1	0	15	0	0	4	0	3	0	0	0	0	0	0	8	3	0	14	19	3	20	0	284	3	1	8	7	41	19	0	4	0	0	0	1	3	12	1	6	0	0	1	0	6	4	0
9520	0	651	69	0	1	1431	0	0	0	0	0	0	1	1	0	0	0	205	5	1	0	3	124	62	0	3	0	29	1	0	0	0	1	0	0	1	148	2675	1	91	0	0	0	0	0	1	2	43	0
3374	1	84	774	4	1	11	0	0	2	0	5	0	33	0	0	0	0	48	0	174	43	4	4	4	0	109	9	282	1	20	87	0	1	5	0	0	46	119	17	23	0	9	1	4	2	208	5	9	0
8835	0	876	17	63	23	25	4	1	171	0	339	11	56	0	21	2	0	249	192	5	334	87	11	1159	0	44	23	108	329	29	15	0	118	95	0	0	28	1	22	19	64	424	63	10	22	54	17	8	23
1602	9	79	1129	58	28	255	0	0	62	0	64	0	10	0	0	3	30	18	12	211	284	257	0	11	8	1380	6	564	111	14	991	1	33	182	2	0	40	897	3	27	31	581	21	1	18	126	303	13	1
56124	0	1	6	0	1	12	0	0	2	0	0	0	0	0	0	2	1	14	3599	0	36	3	162	4	0	153	0	24	2	102	1	0	0	0	0	2	1	0	1	60	0	0	0	0	10	20	0	12	3
34491	0	42	171	121	117	151	0	0	185	3	14	0	18	4	58	2	3	4821	41	106	1278	87	6	309	1	525	173	14	216	22	109	255	384	251	0	0	225	35	334	675	100	1072	144	140	89	2	162	189	196
70088	0	1	201	44	1	72	0	0	98	0	2	0	0	0	0	0	0	2	11	17	261	0	3	25	0	204	0	3	0	0	105	0	0	8	0	0	60	393	1	8	4	20	1	0	23	0	27	4	0
9510	0	69	48	0	15	19	0	0	0	0	11	19	2	0	0	0	0	38	453	0	5	774	2	0	1	388	3	11	155	29	2	0	0	4	0	0	1	15	0	4	1	123	1	8	12	4	14	1	1
310	3	87	247	122	504	154	0	0	51	4	12	1	93	3	22	5	1	255	49	173	159	124	6	54	1	247	58	21	152	46	34	2	5	58	0	0	13	53	64	149	31	42	2	27	184	35	32	74	35
9866	0	640	179	35	13	8	1	0	64	0	296	111	248	0	0	0	1	122	46	28	53	17	31	16	4	68	5	494	27	9	9	0	24	45	0	0	2	35	15	136	8	59	2	22	22	174	7	69	36
3221	4	8	208	2	2	31	1	0	0	0	1	2	4	0	1	2	1	4	67	3	19	1655	0	5	3	690	5	20	35	475	109	2	2	54	1	1	39	432	2	12	0	77	0	0	5	62	18	5	2
9107	0	400	101	8	4	6	0	0	22	0	54	0	6	0	1	0	0	91	6	26	104	54	1	32	0	59	19	4	195	14	129	52	6	28	0	0	12	19	10	104	17	132	7	5	7	49	15	61	11
8969	0	816	15	36	20	15	0	0	170	0	175	0	35	0	0	0	0	527	49	17	580	127	1	378	0	49	54	343	399	94	10	0	50	45	0	0	44	2	88	96	28	890	33	41	9	23	11	19	89
10801	0	143	61	17	64	139	3	0	62	0	32	0	63	0	12	5	1	154	115	33	87	145	0	48	3	85	6	32	191	25	27	13	8	75	0	0	51	30	23	15	3	300	18	21	78	16	37	6	57
9109	0	1471	81	10	32	14	0	0	47	0	291	0	56	1	0	3	0	401	10	10	46	634	24	92	1	9	47	289	1002	542	15	0	326	44	0	0	13	5	54	37	32	1618	3	65	6	91	19	17	36
8889	0	64	38	23	10	75	0	0	25	2	30	8	13	1	0	0	0	93	43	31	30	17	6	8	0	90	28	17	33	20	32	0	21	11	0	2	78	116	22	30	24	307	15	3	13	48	29	16	40
11591	0	43	76	0	1	310	0	0	0	0	10	23	47	0	1	3	1	15	33	16	976	0	26	237	0	57	150	87	0	0	30	17	426	25	0	2	89	96	25	65	132	667	24	0	3	159	362	16	0
237	1	181	23	4	17	56	1	4	19	106	1	13	16	9	0	11	10	543	128	19	41	9	22	18	6	77	32	10	8	12	11	167	2	1	8	2	30	33	75	267	1	7	0	53	106	9	21	155	80
9817	0	319	40	0	23	40	0	0	8	0	10	0	48	0	0	0	18	11	64	4	6	41	5	3	0	65	6	14	284	74	6	0	5	7	0	0	38	11	17	84	0	14	1	4	28	21	25	33	13
9772	0	105	21	0	0	94	0	0	6	0	7	0	19	0	0	0	0	76	10	29	42	0	3	17	0	12	4	25	0	2	31	0	13	3	0	0	9	11	7	12	6	11	0	0	3	29	6	9	0
1777	2	113	5	0	9	2	0	0	1	0	1	0	0	0	0	0	0	48	7	4	7	434	23	1	1	411	2	38	310	181	8	0	2	1	0	0	0	1	2	25	0	132	2	0	5	5	0	9	6
7963	1	11	66	4	0	57	7	1	13	121	1	0	1	0	0	46	12	81	29	117	4	8	12	33	3	815	13	13	2	4	226	0	5	6	12	3	29	67	16	45	0	3	0	11	12	30	48	11	38
10908	0	87	13	6	90	142	0	0	10	1	0	0	3	0	0	2	0	62	10	10	54	61	2	22	0	3	1	21	31	7	45	2	0	50	0	0	5	0	22	167	4	15	2	1	20	17	2	53	0
12071	0	6	131	35	1	399	1	1	58	0	1	4	0	1	0	4	0	1650	0	260	816	1	2	40	0	9	155	0	1	0	472	2	23	30	0	0	214	36	48	31	123	24	50	56	0	0	361	20	34
10658	0	12	25	2	1	3	0	0	4	0	0	0	0	0	0	0	0	29	4	50	15	30	0	4	0	163	7	9	9	22	9	0	2	3	0	0	0	12	3	18	0	104	3	0	4	30	0	10	0
4018	2	27	872	50	2	343	0	0	134	2	7	19	16	0	0	0	0	1327	4	53	759	8	18	133	1	566	92	0	7	6	44	0	163	161	0	0	347	370	97	501	185	326	76	30	7	4	302	268	28
14528	0	28	115	1	0	85	0	0	2	0	6	0	0	0	0	0	0	5	2	12	12	15	4	3	0	244	3	0	24	2	30	0	2	2	0	0	113	44	36	10	0	27	5	0	2	5	82	6	0
19169	0	2	99	31	0	50	0	0	91	1	1	1	2	0	0	2	0	919	59	76	415	0	2	34	1	79	21	2	0	2	21	0	52	5	0	0	141	51	64	261	6	3	40	28	30	0	59	141	20
14516	0	24	4	2	106	13	0	0	0	0	7	0	20	0	0	0	0	66	8	0	16	283	7	60	0	1	13	14	63	102	5	0	30	11	0	0	50	4	11	22	2	153	3	2	4	149	0	7	10
14890	0	4	18	0	0	19	0	0	0	0	0	0	0	0	0	0	0	0	60	254	0	0	15	0	0	3835	3	1	1	0	112	146	2	0	0	0	2	13	0	15	0	1	0	0	29	11	0	10	0
2124	13	168	14	0	5	11	1	0	0	0	6	0	1	0	0	0	0	1	80	23	32	637	3	5	14	197	0	42	390	34	85	103	0	16	0	0	7	5	0	1	1	212	0	0	11	51	12	0	0
8863	0	1227	28	8	4	69	0	0	22	0	4	0	10	0	0	0	0	172	22	6	51	125	14	76	0	20	50	5	23	71	37	7	5	91	0	0	5	0	43	0	8	80	11	4	8	518	27	1	84
27118	0	27	5	0	0	4	0	0	1	0	0	0	8	0	0	0	0	79	4	27	30	11	1	4	0	22	1	3	2	15	4	1	0	1	0	0	0	3	5	3	0	2	0	0	13	18	0	3	0
12120	0	23	112	4	32	0	0	0	8	0	7	0	44	1	0	0	1	221	24	350	167	2	3	14	0	44	5	4	3	1	30	0	23	2	0	0	8	255	18	304	4	39	2	3	136	3	2	180	1
10305	0	10	7	0	4	15	2	0	8	5	2	0	8	0	0	0	0	46	38	0	6	6	2	2423	1	32	9	10	0	4	1	0	11	86	0	1	6	1	3	0	4	17	3	11	1	3	26	0	0
12936	0	39	67	35	6	9	0	0	46	0	13	0	100	0	0	0	0	151	548	71	138	4	0	96	0	60	33	137	0	117	4	0	0	10	0	1	86	3	223	10	25	28	1	67	2	21	17	3	175
13095	0	65	78	4	25	4	2	0	3	19	28	0	104	0	0	1	1	333	77	271	62	0	15	4	0	39	9	27	8	8	5	0	26	1	0	0	19	312	44	291	1	9	2	2	121	10	2	134	14
900	4	7	27	40	139	30	2	0	48	39	3	10	12	0	0	29	12	257	32	142	337	20	1	116	5	24	29	0	76	7	19	18	10	23	1	1	177	25	108	119	33	125	14	13	58	0	36	52	82
7793	1	170	5	8	3	15	3	0	8	1	66	0	20	0	0	0	0	256	3	219	220	8	6	22	1	69	2	18	8	28	13	0	13	0	0	0	15	63	8	16	2	272	1	18	2	12	13	7	0
31246	0	53	104	0	3	29	0	0	7	0	68	0	0	0	0	0	0	1	0	0	0	94	1	1	3	732	25	32	9	37	3	0	0	2	1	0	30	56	10	5	2	32	6	0	4	79	140	2	0
13697	0	44	44	43	294	31	0	0	223	0	35	0	37	0	0	0	3	836	81	62	242	496	2	172	0	336	57	65	518	96	50	204	52	182	0	1	44	18	72	67	12	399	66	3	299	1	42	24	179
10227	0	83	0	0	0	0	0	0	30	0	0	0	4	0	0	0	0	57	2	7	67	0	0	140	0	0	0	3	0	107	48	0	1	2	0	0	0	46	3	4	0	0	0	3	1	21	0	0	1
11483	0	72	41	10	26	9	0	1	19	0	5	0	21	0	0	1	0	52	46	130	58	29	3	15	1	79	10	14	13	27	19	46	2	19	0	0	55	19	23	54	1	73	4	0	76	8	15	31	6
47750	0	4	1	0	12	14	0	0	0	0	0	0	4	0	0	4	0	38	0	57	6	48	1	2	0	86	0	16	0	22	7	0	0	1	9	0	10	3	3	100	0	1	0	0	24	11	0	34	0
3318	4	35	23	4	70	24	0	0	9	2	24	0	31	0	0	10	3	69	11	44	86	21	1	25	3	9	7	69	31	10	12	142	10	16	1	2	59	98	42	118	1	11	8	0	31	6	20	47	18
19089	0	16	6	0	0	18	0	0	5	0	1	0	1	0	0	0	0	46	3	12	6	1	1	14	0	37	0	1	0	0	6	0	0	1	0	0	2	104	3	2	0	0	0	0	8	3	1	1	0
15117	0	50	60	17	25	16	8	0	31	4	6	15	33	2	6	4	3	98	5	314	72	14	2	61	0	30	4	16	49	2	18	90	15	21	0	3	202	325	14	314	12	34	23	5	27	8	19	143	6
9884	0	396	211	4	4	268	0	0	5	0	92	0	173	0	0	0	0	51	0	11	11	117	9	1	0	97	0	52	0	86	5	0	0	6	0	0	13	86	3	6	0	96	1	0	11	87	190	6	5
25448	0	16	26	5	5	38	0	0	15	1	41	0	5	0	0	0	0	52	34	528	3	3	1	2	0	264	1	0	0	0	46	1	4	2	0	0	0	17	0	18	2	7	1	0	47	3	0	12	0
9821	0	551	38	1	2	308	5	0	5	1	290	0	4	0	0	0	2	13	109	6	51	214	12	1	0	298	13	8	633	10	57	79	1	16	0	0	20	5	33	22	0	107	2	0	29	81	149	5	0
11110	0	123	15	1	0	50	1	0	3	0	5	0	3	0	0	0	0	312	20	0	0	0	0	8	0	101	29	21	0	36	24	0	4	26	0	0	5	3	6	18	0	151	0	20	4	24	308	6	0
15486	0	20	23	2	27	760	0	1	32	0	1	0	4	0	0	0	0	75	5	26	22	63	0	21	1	30	5	7	2	4	1	0	10	5	0	0	4	82	1	28	6	26	1	0	7	1	10	13	0
9902	0	346	375	2	164	208	0	0	10	0	57	0	110	0	0	0	2	221	23	11	170	142	0	69	1	78	58	112	224	11	53	198	4	46	0	0	40	100	46	54	4	304	14	7	17	115	103	10	24
13478	0	61	106	7	47	82	0	0	42	0	10	0	8	0	0	0	1	226	6	12	195	28	0	56	0	82	18	16	10	6	75	34	19	85	0	0	24	33	45	100	6	143	10	5	22	7	69	23	34
9670	0	583	30	0	6	14	0	0	2	0	137	0	1	1	0	0	4	28	5	95	101	713	4	5	0	3726	319	84	802	131	40	0	3	102	0	1	4	7	36	2	1	202	0	0	107	93	107	0	9
18975	0	16	65	10	0	7	1	0	13	4	24	0	8	0	0	1	0	151	0	28	44	0	7	51	0	0	5	1	0	0	1	4	21	0	0	1	106	314	16	335	21	4	5	2	1	0	10	131	1
11320	0	10	7	7	20	289	0	0	30	10	12	0	5	0	32	4	8	182	116	45	115	38	1	60	0	271	12	6	53	2	7	0	15	20	0	0	46	12	47	8	6	33	15	7	38	8	21	1	37
17624	0	21	58	5	1	2	0	0	6	0	3	0	7	0	0	0	0	43	8	57	81	0	1	13	0	4	1	1	0	0	14	66	19	2	0	0	16	188	5	180	6	3	4	0	15	1	16	64	0
9212	0	549	2	0	1	1	0	0	0	0	3	0	8	0	0	1	0	525	13	174	41	1	2	0	0	90	0	23	0	5	8	0	0	0	0	0	0	1	6	5	0	4	0	0	6	9	0	5	0
111518	0	0	1	0	0	44	0	0	0	0	0	0	1	0	0	0	0	18	0	92	0	0	1	6	0	34	0	8	0	0	2	0	0	1	0	0	19	4	8	7	0	2	0	0	1	31	3	1	0
143025	0	0	2	0	0	17	0	0	14	0	0	0	0	0	0	0	0	35	31	68	18	0	1	2	0	32	2	0	0	18	1	0	0	0	0	0	30	36	6	14	0	0	0	0	0	0	3	7	0
316766	0	0	0	0	0	32	1	0	5	0	0	0	0	0	0	0	0	14	158	0	0	1	6	316	2	135	0	1	2	0	0	0	0	0	0	0	56	17	8	32	0	0	0	0	14	14	0	9	0
10983	0	89	143	0	1	51	0	0	5	0	97	0	12	0	0	1	0	0	3	0	0	52	5	3	0	208	2	100	1	306	13	0	6	5	0	0	10	90	3	25	1	104	5	0	0	47	121	6	2
10329	0	50	47	15	0	6	0	0	28	0	11	9	1	0	0	7	0	24	218	39	388	11	6	21	0	245	45	5	0	2	48	0	13	3	1	0	7	26	0	28	9	22	2	38	16	7	6	9	0
9019	0	74	5	4	12	10	0	0	8	0	7	0	10	0	0	0	0	19	0	3	106	269	2	8	0	90	10	8	101	130	70	19	1	92	0	0	0	2	4	4	3	244	3	0	4	26	19	2	1
13353	0	53	219	7	12	84	0	0	9	0	23	0	19	0	0	0	0	45	5	22	38	118	0	39	0	280	24	303	36	98	26	23	8	34	0	0	64	95	12	91	7	138	31	3	20	53	71	26	43
15850	0	154	57	20	41	32	0	0	78	0	85	0	72	0	0	0	0	734	51	36	284	87	0	495	1	403	37	59	62	13	36	15	16	25	0	0	53	2	75	91	9	635	64	30	95	9	34	28	142
9639	0	183	62	11	162	31	0	0	45	0	22	15	58	1	1	0	1	182	43	31	271	266	1	126	0	119	24	34	373	35	72	388	11	215	0	0	16	15	27	23	4	229	36	3	27	17	5	4	49
14899	0	36	9	1	86	0	0	0	12	0	4	0	37	0	0	3	0	45	2	36	54	11	7	7	0	31	1	2	12	2	10	12	0	21	0	0	0	9	10	23	0	13	1	0	43	3	0	14	2
11350	0	51	36	21	68	34	3	0	41	13	30	3	45	0	0	76	3	65	170	223	99	27	4	33	0	43	6	1	144	5	21	145	0	11	0	0	51	19	18	32	7	32	3	5	56	2	17	19	1
28749	0	8	4	1	0	1	0	0	15	1	1	0	0	0	0	0	0	390	5	27	22	2	0	5	0	1	1	1	0	1	2	0	10	0	0	0	6	15	5	18	1	24	0	0	29	0	1	15	0
8987	0	625	122	15	0	62	1	0	39	1	133	11	73	0	0	0	0	3671	2	46	332	4	13	471	0	21	23	89	2	4	62	0	646	17	0	0	87	113	158	788	37	157	83	113	2	28	64	208	60
1367	3	74	73	19	4	80	0	0	152	42	21	0	3	0	0	6	3	30	281	40	83	155	1	27	7	375	5	7	100	49	83	124	1	28	1	2	13	69	7	27	0	63	1	4	29	23	95	9	3
9657	0	49	25	1	23	6	4	0	3	1	9	0	42	0	0	0	0	32	0	15	14	4	2	65	0	1	2	8	11	5	1	0	9	4	2	1	29	37	18	120	9	5	7	0	5	6	5	58	25
13019	0	13	41	0	1	0	0	0	0	0	0	0	2	0	0	0	4	1	15	8	2	127	1	0	0	377	0	19	1	21	1049	67	3	15	0	0	1	8	1	6	0	22	0	0	21	15	1	5	9
77187	0	0	317	0	1	10	0	0	1	0	0	0	0	0	0	0	0	0	3	6	0	5	0	0	0	1309	3	0	0	1390	2	0	0	0	0	0	4	0	0	2	0	4	0	0	48	4	6	0	12
9599	0	76	56	26	15	102	0	0	64	1	4	0	11	0	0	0	0	706	69	11	109	78	3	58	0	63	30	5	41	12	73	161	8	31	0	0	30	10	33	68	14	303	7	11	38	15	41	34	2
23781	0	24	62	3	1	10	0	0	5	0	4	0	6	0	0	0	0	191	13	38	82	60	2	0	0	164	4	2	2	17	73	108	9	13	0	0	13	48	25	33	1	15	3	9	13	7	13	6	31
2021	11	173	93	0	1	20	0	0	1	0	9	1	62	1	1	1	0	272	0	0	0	616	7	10	16	11	4	205	11	295	8	0	2	2	0	0	1	86	16	25	0	14	1	0	0	479	19	11	3
16304	0	19	26	5	0	113	0	0	24	0	0	0	5	0	0	0	0	120	19	17	107	15	3	7	0	15	14	0	5	3	37	35	2	44	0	0	51	7	27	5	2	16	6	3	2	0	125	0	15
245258	0	0	0	1	0	2	0	0	0	0	0	0	0	0	0	0	0	59	173	61	4	0	6	10	0	41	0	0	0	0	20	0	1	0	0	0	72	4	10	24	0	1	0	0	3	1	0	19	0
907	3	27	36	0	13	18	4	0	0	13	12	0	27	0	0	24	0	63	14	47	103	23	2	4	2	357	22	16	16	17	12	0	7	0	2	1	7	15	14	63	0	185	2	3	13	25	13	46	6
10513	0	21	45	8	57	16	0	0	11	0	4	0	4	0	0	0	0	124	34	249	149	80	1	14	0	160	27	10	48	19	139	326	0	29	0	0	16	15	19	7	1	13	8	8	77	13	22	3	22
8780	0	52	76	0	31	37	0	0	4	0	4	0	1	0	0	0	3	7	10	20	19	61	0	5	0	184	3	12	82	36	11	0	15	12	0	0	56	56	2	40	1	128	3	0	42	9	35	6	1
20494	0	31	33	0	4	52	0	0	0	0	26	0	8	0	0	0	0	0	2	0	1	27	2	10	1	75	12	116	49	3	24	0	4	0	0	0	10	46	0	2	1	48	4	0	0	20	44	0	1
26243	0	6	48	0	1	13	0	0	3	1	0	0	0	0	0	0	0	30	30	87	6	0	2	3	0	363	4	0	0	1	83	0	0	2	0	0	2	74	0	3	3	1	2	0	5	5	50	0	0
70252	0	3	0	0	0	107	0	0	0	0	0	0	0	0	0	0	0	23	10	0	0	0	8	93	0	2	0	29	0	0	0	0	0	0	0	0	57	272	92	54	0	0	0	0	0	14	0	16	0
46958	0	3	171	13	2	23	0	0	95	0	2	0	0	0	0	0	0	33	1	22	6	9	4	42	0	2	4	0	18	2	26	3	28	20	0	0	29	47	8	221	11	44	5	0	0	1	22	102	0
10109	0	96	34	178	0	59	0	0	1000	0	0	0	1	0	0	5	0	4	12	139	322	0	0	0	0	346	0	5	0	0	683	57	0	174	0	1	5	29	1	5	0	8	0	0	1	53	38	2	0
15087	0	37	159	5	5	8	0	0	11	0	17	0	32	0	0	0	0	94	5	177	208	1	8	39	0	11	12	4	0	0	31	3	26	2	0	0	42	561	9	427	9	9	11	0	37	3	9	209	0
64038	0	1	0	0	0	10	0	0	0	0	0	0	0	0	0	0	0	12	204	0	0	0	0	49	0	191	0	83	0	0	0	0	0	0	1	0	747	1539	190	27	0	0	0	0	13	4	0	6	0
7939	1	39	5	1	9	4	0	0	3	0	6	0	0	0	0	0	0	35	9	6	15	45	0	16	1	3	2	1	28	21	8	0	0	5	0	0	0	0	1	12	0	92	1	0	0	6	12	5	1
21107	0	4	73	0	3	19	0	0	9	0	0	0	1	0	0	0	0	132	1	48	20	8	0	5	0	8	5	4	1	3	26	43	1	4	0	0	4	187	4	35	0	4	0	0	2	27	0	23	0
12611	0	3	8	31	24	7	0	0	31	1	1	0	2	0	0	0	0	50	14	615	438	4	0	23	0	20	5	0	13	3	49	135	1	21	1	0	34	25	12	23	8	13	6	0	84	2	2	13	0
11173	0	33	10	2	3	1	0	0	8	0	9	0	17	0	0	0	0	66	3	37	26	0	3	11	0	0	10	3	0	0	3	0	6	3	0	0	37	39	4	58	2	0	2	0	24	1	0	28	0
16292	0	18	13	1	4	21	0	0	0	0	0	0	1	0	1	0	0	221	17	70	43	9	1	1	0	217	2	2	2	0	33	0	0	2	0	0	1	20	4	60	0	0	0	0	4	7	0	30	23
6978	1	82	5	1	3	4	0	0	2	1	17	0	5	0	0	0	0	3	24	0	0	62	2	0	0	141	2	29	43	16	4	0	0	8	0	0	9	36	0	2	0	9	0	0	17	9	0	1	16
30970	0	4	7	17	0	6	0	1	16	0	5	0	5	0	0	9	0	161	1	388	433	1	0	54	0	2	1	1	0	0	10	74	8	4	0	0	168	25	9	71	21	1	9	17	8	0	9	24	0
11380	0	24	2	2	0	80	0	0	0	0	0	0	1	0	0	0	0	157	17	33	118	12	0	5	0	1	2	0	10	2	17	1	0	0	0	0	1	0	2	0	0	1	0	0	0	0	12	0	0
12723	0	45	0	0	0	183	0	0	0	0	0	0	0	0	0	0	0	50	11	0	0	20	6	0	0	371	0	2	0	0	0	0	0	0	0	0	0	0	0	12	0	0	0	0	0	6	0	3	0
33141	0	12	20	0	7	12	0	0	0	0	0	0	4	0	1	0	0	7	173	9	0	18	1	0	0	20	0	2	0	116	10	0	0	0	0	0	9	37	0	0	0	43	0	0	4	8	0	4	2
10721	0	128	11	2	0	8	0	0	10	0	16	0	50	0	0	0	0	139	2	3	32	1	1	10	0	6	2	34	1	4	4	0	5	11	0	0	10	10	8	19	2	10	10	0	0	23	6	7	0
8881	0	178	66	0	0	24	0	0	6	0	18	0	1	3	0	0	0	40	10	94	181	0	2	2	0	40	6	6	5	19	38	87	1	3	0	0	12	28	2	8	0	26	2	0	1	20	27	1	0
10714	0	143	22	0	2	31	0	0	6	0	9	0	14	0	0	0	0	169	19	9	11	25	2	9	0	62	15	12	2	11	5	0	0	0	0	0	4	26	2	14	4	13	3	0	3	14	16	1	0
4613	3	9	89	14	11	74	1	0	36	0	3	1	3	1	0	0	0	41	21	84	9	16	1	22	2	127	10	3	25	6	19	0	9	37	4	0	73	72	10	51	14	31	4	0	7	4	48	25	5
45505	0	5	369	1	0	17	0	0	5	0	0	0	0	0	0	0	0	10	9	1	0	8	1	0	0	7231	7	18	2	21	520	56	0	41	1	2	3	59	0	12	0	5	0	0	12	68	22	5	0
99469	0	0	30	0	10	1121	0	0	0	0	0	0	0	0	0	1	0	8	0	0	0	80	0	0	0	8	0	0	0	193	4	0	0	3	0	0	0	5	0	19	0	12	0	1	0	4	30	11	0
10772	0	24	1	2	0	0	4	0	4	0	49	0	0	0	45	0	0	156	210	0	0	0	0	0	0	1	0	714	2	1	4	0	0	3	0	0	2	20	0	5	1	0	0	0	0	8	2	1	1
10398	0	205	9	4	0	49	0	0	2	0	52	19	0	0	0	0	0	0	317	0	41	384	6	45	0	182	0	0	149	0	72	114	7	12	0	0	0	16	0	0	0	1	0	0	1	69	0	0	0
78718	0	0	5	0	0	194	0	0	6	0	0	0	0	0	0	0	0	12	125	5	11	0	1	0	0	121	0	0	0	0	16	0	0	0	0	0	7	0	2	0	0	0	1	0	20	2	226	1	0
1882	2	9	0	0	0	16	0	0	2	0	2	0	47	0	0	0	0	11	854	5	0	1	0	17	3	105	0	1	14	9	0	0	0	2	0	0	41	1	21	0	1	5	3	0	12	2	6	0	6
242713	0	0	0	1	0	411	0	1	31	0	0	0	0	0	0	0	0	76	0	33	36	0	0	7	0	10	0	0	1	0	53	0	0	0	0	0	75	17	13	0	0	1	0	0	0	0	0	0	0
13144	0	74	5	6	6	118	0	0	11	0	14	14	8	0	0	3	0	16	2	0	188	48	8	50	0	0	5	11	129	14	2	0	22	3	0	0	0	9	3	71	37	109	2	12	2	18	11	35	0
17381	0	19	0	17	0	4	1	0	82	0	5	0	13	0	0	0	0	471	4	22	230	82	0	0	0	22	3	4	22	22	34	4	0	15	0	0	0	0	6	0	6	118	2	8	3	9	7	0	9
9470	0	184	156	0	0	61	2	0	0	0	23	0	13	0	0	0	0	7	4	9	1	3	0	1	0	231	3	27	8	1	58	0	2	7	3	0	11	42	3	27	0	10	1	0	25	112	44	7	0
8213	1	21	78	0	5	218	5	0	5	0	8	0	4	0	0	1	0	115	30	16	32	95	5	22	1	3	12	14	32	30	4	0	12	6	0	0	90	18	22	17	0	232	5	1	1	3	124	0	10
20372	0	4	100	0	0	83	0	0	103	0	1	0	2	0	0	0	2	5	9	17	23	100	11	6	1	6	7	20	0	0	1	0	0	9	0	0	109	214	5	47	0	3	1	0	0	1	61	8	13
115649	0	0	4	1	4	4	0	0	0	0	0	0	0	0	0	0	0	64	3	27	37	6	0	28	0	58	8	0	1	1	25	0	0	1	0	0	4	2	8	4	1	13	0	2	8	1	1	1	0
45115	0	1	25	3	0	22	0	0	8	0	0	0	2	0	0	0	2	73	39	4	11	38	3	4	0	823	8	2	27	5	22	0	1	2	0	0	7	12	2	3	0	35	0	4	5	10	8	2	20
82801	0	0	12	0	0	29	0	0	0	0	0	0	0	0	0	0	0	141	0	0	0	0	1	208	0	0	0	0	0	0	0	0	1	0	0	0	106	211	33	386	0	0	0	0	0	0	1	113	0
10087	0	9	1	0	1	0	0	0	1	0	0	0	0	0	0	0	4	3	6	1	28	39	0	2	0	1116	5	0	176	8	12	0	0	1	0	0	0	1	1	0	0	93	0	0	4	7	0	1	0
11485	0	19	1	0	0	0	0	0	0	0	0	0	0	0	0	0	0	7	15	0	0	108	0	2	0	16	0	1	5	37	2	0	0	1	0	0	0	1	0	8	0	0	0	0	3	0	0	4	1
374905	0	0	0	0	0	4	0	0	16	0	0	0	1	0	0	0	1	7	1	42	6	29	0	13	0	172	1	12	0	12	3	0	0	1	0	0	3	28	0	1	1	3	1	0	3	5	3	0	0
958	1	0	26	1	0	109	0	0	15	3	0	0	0	0	0	19	0	136	43	4	267	27	1	36	0	10	6	0	5	0	21	128	16	12	0	0	30	10	23	28	5	6	8	10	3	0	69	7	18
28539	0	3	18	0	2	6	0	0	10	0	0	0	0	0	0	0	0	27	271	68	21	3	0	0	0	156	0	2	1	1	31	0	0	1	0	0	17	440	3	2	1	2	0	0	43	4	1	0	0
14032	0	3	3	0	2	12	0	0	2	0	0	0	0	0	0	0	11	13	193	1	2	125	8	4	0	788	0	2	352	19	25	7	3	10	0	0	0	5	1	9	2	37	0	0	30	3	0	0	0
36822	0	5	5	1	1	23	0	0	4	0	0	0	0	0	0	0	0	30	1	17	58	38	1	0	0	156	4	0	0	6	60	0	0	5	0	0	51	8	9	0	0	19	7	5	9	1	32	0	0
28681	0	8	410	14	0	180	0	0	23	1	2	0	0	1	0	1	1	272	3	240	130	1	1	64	0	15	18	2	0	0	34	1	1	2	0	0	54	68	28	47	7	76	15	1	0	3	66	31	0
9065	0	260	67	3	0	29	0	0	2	0	30	0	34	0	0	0	0	364	1	4	6	0	0	6	0	0	15	39	1	0	0	0	7	1	0	0	18	88	43	310	2	77	6	13	0	14	39	109	7
10464	0	85	0	0	1	1	0	0	45	0	5	5	0	0	27	3	0	3	809	2	609	200	3	6	0	9	0	1	2	11	6	0	2	6	0	0	4	0	1	4	0	248	0	2	11	0	0	0	0
40670	0	2	2	5	1	0	0	1	10	3	0	0	7	0	0	0	0	15	87	12	3	1	2	1	0	0	0	2	0	0	2	0	0	7	7	0	2	34	4	6	0	0	1	0	4	1	2	0	0
26164	0	18	23	26	4	15	0	0	99	0	10	0	0	0	67	1	19	88	52	36	150	2	1	15	0	30	1	0	7	0	46	0	3	0	0	0	8	13	1	5	7	4	0	0	17	0	1	3	3
24947	0	27	31	4	3	6	0	0	1	0	5	0	11	0	0	0	0	208	0	8	116	0	5	10	0	1	3	18	0	0	6	0	44	1	0	1	31	32	6	304	27	23	7	0	0	2	12	134	0
1806	1	21	28	14	2	726	0	0	73	0	0	0	0	0	0	3	0	72	116	17	170	7	0	77	0	134	18	1	6	0	89	0	0	26	0	0	30	12	11	0	0	0	3	1	15	0	545	0	0
8850	0	98	11	4	0	27	0	0	2	0	9	0	0	1	0	0	0	121	0	579	155	2	0	116	0	7	24	3	0	0	13	21	7	2	0	0	12	215	15	16	17	0	12	2	0	49	23	2	1
10623	0	57	21	18	0	51	0	0	29	0	5	0	3	0	0	0	0	389	17	8	95	6	2	44	0	9	14	3	7	5	25	0	22	9	0	0	22	29	19	11	23	115	7	1	6	3	51	8	8
29911	0	5	3	0	0	7	0	0	0	0	0	0	0	0	0	0	0	4	3	0	7	87	1	36	0	6	0	9	0	2	24	0	0	0	0	0	4	77	4	2	1	0	0	0	4	15	0	1	0
14140	0	38	15	1	5	6	0	0	3	0	0	0	3	0	0	0	1	86	4	8	12	7	6	17	0	25	3	4	1	0	2	1	2	13	0	0	4	3	4	15	1	16	8	0	5	2	6	3	0
10534	0	9	834	2	0	637	0	0	592	0	1	0	0	0	0	1	0	15	0	0	0	1	2	4	1	8768	106	74	2	1	11	2	0	8	2	1	45	16891	4	12	0	180	1	1	9	201	242	16	0
80853	0	0	47	0	22	15	0	0	2	0	0	0	13	0	0	0	0	308	0	0	1	6	0	0	0	44	4	80	0	92	4	0	4	2	0	0	59	27	3	202	0	310	10	30	1	19	17	43	2
9655	0	51	9	0	0	6	0	0	6	0	3	0	30	0	0	0	0	67	0	18	32	7	2	7	0	3	7	1	1	0	10	0	2	1	0	0	0	13	3	16	7	21	0	0	2	2	0	21	0
101177	0	0	12	9	0	102	0	0	41	0	0	0	0	0	0	0	0	36	504	1	18	1	3	97	0	28	1	0	0	0	32	0	0	0	0	0	90	3	3	3	9	2	0	2	4	0	311	1	0
3199	2	0	14	0	2	0	0	0	3	0	0	0	0	0	0	2	0	14	18	13	22	1	0	1	1	41	1	0	0	0	5	0	1	1	0	0	1	85	0	22	0	3	0	0	88	0	0	14	0
9591	0	55	134	5	8	8	0	0	7	0	2	0	4	0	0	0	0	124	0	76	40	4	2	7	0	17	13	1	0	33	25	0	28	1	0	0	4	220	22	129	3	499	1	7	5	1	5	64	0
15719	0	2	29	0	0	0	0	0	3	0	0	42	0	0	0	0	0	6	188	0	4	2	0	2788	0	126	4	4	0	7	3	0	0	99	1	0	2	23	0	0	0	10	0	2	23	0	2	0	5
36592	0	7	7	0	0	33	0	0	0	0	0	0	0	1	0	0	0	0	7	2	0	2	3	12	0	41	0	4	0	1	10	0	0	0	0	1	0	2	0	11	3	25	1	0	0	29	10	3	0
10502	0	114	2	0	2	1	0	0	1	0	13	0	0	0	0	0	0	7	0	0	0	23	0	4	0	1	1	30	0	8	0	0	4	0	0	0	5	6	1	15	0	62	0	0	0	10	10	4	0
10631	0	17	20	1	1	5	0	0	4	0	1	0	1	0	0	0	0	15	2	5	21	17	0	10	0	55	2	1	4	8	17	19	0	31	0	0	1	10	1	1	0	20	0	0	4	1	2	1	0
6822	1	14	19	0	6	17	3	0	2	0	0	0	0	0	0	5	1	11	91	33	112	33	6	100	1	167	0	3	110	15	11	0	20	2	0	0	19	26	7	23	1	10	0	11	38	7	7	11	0
105023	0	0	9	1	0	0	0	0	35	0	0	0	0	0	0	2	0	15	90	105	20	5	1	2	0	9	0	0	0	0	2	0	1	17	0	0	63	15	3	21	0	5	0	0	25	0	0	10	0
51934	0	1	25	0	45	592	0	0	0	0	1	0	0	0	0	2	0	2	0	8	3	409	1	0	0	1	2	4	1	195	0	0	0	4	0	0	10	881	1	27	0	1	0	0	0	0	19	9	1
16612	0	39	6	4	0	1	1	0	5	0	8	0	10	0	0	0	0	10	0	7	22	0	0	1	0	0	0	0	0	0	1	0	1	0	0	0	0	25	2	22	0	0	0	0	1	0	0	12	0
17333	0	18	4	0	0	2	0	0	0	1	2	0	0	0	0	1	0	12	23	10	120	25	3	5	0	239	1	13	0	5	11	0	0	0	0	0	0	4	13	4	0	1	0	0	21	6	0	2	0
20903	0	13	2	0	0	2	0	0	0	0	0	0	0	0	0	0	0	3	1	0	0	0	1	0	0	677	1	0	0	0	8	0	0	0	1	0	0	0	0	18	0	0	0	0	8	23	0	4	0
23684	0	7	2	0	0	6	0	0	0	0	1	0	0	0	0	0	0	0	30	17	11	25	4	1	1	36	0	0	28	2	1	0	0	0	0	0	0	0	1	2	0	0	0	0	7	1	0	0	0
66213	0	1	2	1	6	31	0	0	1	0	0	0	1	0	0	0	0	12	0	6	4	19	0	2	0	663	0	0	5	18	2	0	0	0	0	0	0	12	2	7	0	2	2	0	7	1	0	1	0
85432	0	0	4	1	0	12	0	0	0	1	0	0	0	0	0	0	0	1	35	0	1	16	0	13	0	2	0	3	0	36	0	0	0	0	0	0	0	81	0	0	0	0	2	0	0	0	0	0	0
120564	0	0	1	0	0	6	0	0	2	0	0	1	0	0	0	0	0	27	0	122	16	0	0	0	0	268	1	0	0	0	9	0	0	0	0	0	0	21	1	7	0	0	0	7	3	1	0	4	0
314895	0	0	0	0	0	306	0	0	0	0	0	0	2	0	0	0	0	0	0	0	0	0	55	0	0	0	0	36	0	0	0	0	0	0	0	0	0	0	3	200	0	0	0	0	0	21	0	51	0
20831	0	32	214	8	9	121	0	0	3	0	0	0	6	0	0	0	0	14	5	8	6	2	0	7	0	46	4	30	1	1	13	1	2	24	0	0	14	22	8	14	1	2	4	0	1	20	200	10	18
10791	0	74	9	10	7	4	3	0	25	0	18	0	12	0	0	0	1	26	37	6	81	90	0	1	0	47	1	16	46	9	10	0	9	4	0	0	12	14	3	27	3	7	2	4	20	4	3	4	7
42590	0	6	169	6	0	2	0	0	15	0	5	0	0	0	0	0	0	46	6	252	64	0	0	47	0	13	1	0	0	1	376	8	16	25	0	0	18	41	0	140	10	4	5	3	2	0	10	57	0
78923	0	0	92	0	2	39	0	0	4	0	0	0	3	0	0	1	0	43	3	135	11	10	1	0	0	161	2	0	0	281	9	0	0	1	1	0	55	4	4	3	0	5	1	0	83	9	15	1	7
41419	0	1	0	0	0	0	0	0	27	1	0	4	0	0	0	0	0	24	0	42	174	2	0	910	0	0	0	0	0	0	20	0	2	0	0	0	7	25	15	0	0	0	0	0	0	0	0	0	0
13767	0	35	1	91	1	3	0	0	148	0	5	21	10	0	0	0	0	487	13	90	247	8	0	10	0	20	2	13	8	9	8	0	3	1	0	0	38	2	5	0	10	5	0	30	2	9	3	0	0
34009	0	2	16	0	0	94	1	0	0	1	0	0	0	0	0	2	0	1	91	0	0	56	1	0	0	36	0	5	0	354	7	0	0	3	0	0	0	9	0	2	0	7	0	0	13	8	26	1	1
100733	0	0	4	0	0	3	0	0	10	0	0	0	0	0	0	0	0	16	97	17	276	10	0	22	0	46	1	4	0	31	75	0	0	3	0	0	4	21	0	5	0	0	0	0	38	4	5	0	0
52281	0	2	0	1	5	6	0	0	1	0	4	0	0	0	0	0	0	14	8	14	15	28	0	8	0	85	0	0	0	24	0	0	0	3	0	0	6	0	1	7	0	5	2	0	21	0	0	3	3
26922	0	4	8	2	17	0	0	0	8	0	3	0	2	0	0	0	0	44	7	196	46	5	1	2	0	30	2	2	10	6	12	0	6	5	0	0	3	46	4	14	0	12	0	0	35	2	0	11	1
9475	0	664	1	0	0	0	0	0	0	0	49	0	8	0	0	0	1	0	0	0	2	299	0	0	0	12673	5	265	0	37	1	1	1	0	0	0	0	0	0	0	0	14	0	0	23	103	1	1	0
94476	0	0	24	0	0	44	0	0	0	0	0	0	0	0	0	0	0	45	1	18	2	1	1	0	1	162	1	2	0	1	54	0	0	0	0	0	18	71	1	2	0	1	0	0	10	9	63	1	0
8216	1	7	39	47	0	27	0	0	34	5	4	5	4	0	0	2	11	8	17	5	43	11	0	20	1	21	9	6	3	0	14	0	4	6	0	0	31	395	7	6	2	21	1	4	21	0	4	0	0
17261	0	2	2	2	0	4	0	0	11	1	0	0	0	0	0	0	0	27	12	2	49	0	6	5	0	0	5	1	0	0	0	0	4	0	0	0	13	2	12	429	6	0	0	0	3	1	0	155	0
8342	1	135	74	0	1	41	0	0	7	0	3	0	7	0	0	0	0	10	0	1	4	11	0	2	0	22	2	18	1	13	47	28	1	7	0	0	19	34	3	25	0	23	0	0	0	78	27	15	29
4258	2	60	29	0	4	34	2	0	10	0	6	0	0	0	0	0	1	10	19	1	0	139	0	8	0	150	6	0	14	7	56	0	0	22	1	0	0	5	3	5	0	2	0	0	11	20	88	2	0
90862	0	0	3	1	0	6	0	0	5	0	0	0	3	0	0	0	1	196	4	10	90	17	0	1	0	10	7	0	1	3	44	0	0	3	0	0	17	1	7	0	0	39	0	4	0	2	6	1	0
16841	0	18	0	0	1	0	0	0	0	0	0	0	0	0	0	0	0	2	0	0	0	118	1	0	0	0	0	11	10	10	0	0	0	14	0	0	0	0	0	0	0	5	0	0	0	81	0	0	1
19740	0	12	50	1	0	60	0	0	10	0	0	0	0	0	0	0	0	11	0	6	26	0	0	0	0	5	5	9	0	1	116	0	8	9	0	0	3	14	0	2	1	32	0	0	0	10	15	0	0
94331	0	0	12	0	0	537	0	0	26	7	0	10	0	0	0	2	0	30	0	3	105	0	0	0	0	0	9	0	0	0	40	0	2	20	0	0	29	1	29	25	0	11	2	10	0	8	112	3	1
7654	1	0	483	0	0	7	0	0	45	0	0	0	0	0	0	0	0	4	0	68	0	17	0	0	2	702	3	18	0	11	29	0	0	2	0	0	18	272	3	1	0	30	8	0	3	9	0	1	0
36951	0	5	11	5	2	39	0	0	56	0	1	0	0	0	0	0	0	22	0	1	38	19	2	25	0	1	11	0	3	6	5	0	1	62	0	0	4	3	1	2	1	25	3	13	0	0	6	0	0
141850	0	0	12	3	0	0	0	0	4	0	0	0	0	0	0	1	0	51	2	128	9	0	0	6	0	2	8	0	0	1	4	0	1	1	0	0	7	60	7	25	3	0	1	0	0	0	1	6	0
19899	0	35	4	1	3	2	0	0	0	0	0	0	0	0	0	1	0	12	17	13	5	20	2	2	0	148	0	2	4	10	10	10	0	4	0	0	0	23	0	9	0	1	0	0	3	6	0	0	0
33305	0	5	34	88	0	9	0	0	632	7	0	0	0	0	0	2	0	1526	1	33	209	1	2	1	0	0	5	0	0	0	446	452	16	26	0	0	3	0	70	38	0	3	4	22	0	0	13	9	0
8868	0	57	2	0	1	11	0	0	0	0	13	0	0	0	50	0	0	0	99	0	17	108	0	13	0	86	3	0	23	0	21	0	1	5	0	2	0	5	0	0	0	0	0	0	0	29	0	0	0
9390	0	135	2	1	0	13	0	0	1	0	3	0	4	0	0	0	0	63	2	5	11	21	4	8	0	6	0	3	5	2	6	0	0	5	0	0	1	2	2	10	2	5	1	0	9	7	0	5	7
11847	0	77	0	6	0	142	3	0	68	0	2	0	1	0	0	58	1	0	24	9	34	0	4	27	0	342	0	3	0	0	3	0	0	0	0	0	42	2	0	0	1	16	0	0	8	2	51	0	0
36696	0	2	1	1	1	0	0	0	3	0	13	0	2	0	0	0	0	20	12	30	75	14	0	3	1	12	0	14	4	29	12	0	0	0	1	0	0	1	0	1	0	9	1	0	1	30	0	0	0
38011	0	7	14	4	6	1	0	0	11	0	1	0	5	0	0	0	0	80	4	91	55	2	1	4	0	10	2	1	0	0	1	6	4	1	0	0	5	24	5	39	1	11	0	0	9	0	0	11	3
9774	0	265	8	0	0	2	0	0	2	0	0	0	0	0	0	0	0	92	2	0	9	1	29	16	0	5	2	3	0	0	23	0	2	29	0	0	0	2	2	6	1	7	3	0	0	25	2	1	0
9688	0	75	21	1	9	30	0	0	3	0	1	0	0	0	0	0	0	58	1	0	7	1	6	4	0	0	1	3	4	0	0	24	1	7	0	0	3	14	9	27	0	28	1	0	3	21	4	15	7
43009	0	16	1	0	9	46	0	0	2	0	2	0	5	0	0	0	0	41	12	0	15	162	2	5	0	8	5	8	3	11	53	12	0	6	0	0	5	0	1	3	0	21	2	0	0	15	9	0	0
13916	0	122	0	0	1	50	0	0	3	0	2	0	0	0	0	0	0	17	10	6	4	0	0	1	0	69	0	26	0	6	24	0	0	0	0	0	5	1	0	0	0	22	0	0	3	25	22	1	0
23133	0	7	11	2	0	10	0	0	4	0	1	0	1	0	0	0	0	39	0	73	27	3	0	6	0	19	3	1	3	1	2	0	3	3	0	0	6	28	3	6	0	17	0	0	1	0	7	5	0
54090	0	3	0	2	4	23	0	0	0	0	0	0	8	0	0	0	0	4	3	7	30	25	0	0	0	23	4	3	10	12	3	0	0	2	0	0	38	0	3	0	0	17	1	0	0	3	12	0	0
18372	0	33	0	10	5	46	0	0	17	1	6	0	4	0	0	0	0	11	4	6	6	39	0	0	0	199	3	7	0	6	14	34	0	7	0	0	4	0	5	0	0	191	0	0	23	47	14	0	0
12200	0	40	3	3	0	52	0	0	1	0	9	0	3	0	0	2	0	15	7	4	67	0	0	41	0	0	0	5	0	0	6	0	0	2	0	0	32	0	3	4	2	1	0	3	0	6	31	0	0
20773	0	17	54	0	0	46	0	0	2	0	1	0	0	0	0	1	2	30	6	5	76	27	3	18	0	1661	7	0	30	21	1	0	13	8	0	0	10	24	0	10	2	0	0	3	2	5	69	3	0
9638	0	31	1	5	0	16	0	0	14	0	12	0	11	0	0	0	0	47	26	32	48	12	0	71	0	8	8	3	1	1	15	0	10	24	0	0	1	3	2	7	7	58	1	0	12	3	2	2	4
9550	0	55	0	0	1	4	0	0	0	0	0	0	3	0	0	0	0	124	0	0	3	0	3	0	0	0	0	4	3	0	9	3	0	1	0	0	0	0	0	3	0	3	0	0	1	0	1	0	0
9567	0	58	0	0	0	0	0	0	0	0	10	0	7	0	0	0	0	12	0	0	3	158	0	0	0	6	0	16	4	46	3	0	0	0	0	0	0	0	0	0	0	5	0	0	0	36	0	1	1
9942	0	16	3	1	1	0	0	0	2	0	4	0	0	0	0	0	0	85	3	2	389	0	0	19	0	0	0	0	0	0	8	0	0	1	0	0	26	12	0	29	7	0	0	2	0	0	0	17	0
10786	0	9	2	0	0	8	0	0	0	0	0	0	0	0	0	0	0	0	0	7	0	25	0	0	0	92	2	5	0	282	3	0	0	0	0	0	0	1	0	0	0	1	0	0	0	14	0	1	1
24652	0	16	0	0	0	29	0	0	0	0	0	0	0	0	0	0	0	14	0	1	32	0	0	9	0	30	0	0	0	0	31	0	0	0	0	0	23	2	13	17	1	0	0	0	6	5	0	4	0
31206	0	2	9	0	0	9	0	0	0	0	1	0	0	0	0	0	0	4	4	7	1	1	1	0	0	19	0	2	0	2	0	0	0	0	0	0	2	7	0	13	0	1	0	0	2	11	3	6	0
68729	0	3	4	0	0	3	0	0	5	0	4	0	0	0	0	0	0	27	2	17	17	0	1	9	0	3	2	0	0	0	0	0	0	0	0	0	0	6	3	0	0	1	0	0	0	0	0	0	0
208934	0	0	1	0	0	0	0	0	2	0	0	0	0	0	0	0	0	0	3	3	6	33	0	0	0	38	0	1	0	7	0	0	0	1	0	0	0	0	0	2	0	0	0	0	4	1	0	0	0
317456	0	0	0	0	0	6	0	0	0	0	0	0	0	0	0	0	0	0	0	0	0	0	0	0	0	38	0	0	0	0	3	0	0	0	0	0	3	3	0	0	0	2	0	0	1	0	0	0	0
24559	0	5	0	0	1	0	0	0	0	0	0	0	0	0	0	0	0	17	960	0	0	0	0	0	0	596	2	16	0	0	0	0	0	0	0	0	0	1	0	19	0	0	0	0	2	1	0	8	0
9401	0	5	6	0	0	35	0	0	0	0	2	0	0	0	0	0	0	0	0	0	0	15	2	0	0	14	0	3	16	4	5	0	1	0	0	0	2	8	0	34	0	206	4	0	0	75	42	16	0
22560	0	9	6	0	12	0	0	0	0	0	0	0	4	0	0	0	0	16	0	0	7	2	4	0	0	0	1	5	4	2	0	0	0	2	0	0	0	3	2	122	0	0	0	0	0	1	0	29	0
25424	0	17	10	0	27	10	1	0	5	1	1	0	11	0	0	0	0	61	6	61	26	12	4	9	0	21	1	11	8	4	16	11	1	3	0	0	14	10	9	24	2	7	0	0	13	8	4	9	0
28929	0	17	19	0	6	5	0	0	1	0	7	0	14	0	0	0	0	9	0	79	4	7	0	0	0	64	1	1	7	2	17	0	0	2	0	0	1	17	1	7	0	23	0	0	27	15	29	1	0
22798	0	2	1	0	0	49	0	0	0	0	0	0	0	0	0	0	0	7	482	13	4	4	5	0	0	201	3	1	1	0	3	0	0	1	1	0	214	3	7	4	0	0	2	6	106	0	10	0	0
9274	0	824	78	0	0	0	0	0	0	0	4	0	5	0	0	0	0	0	5	0	0	0	69	0	0	0	0	146	0	0	0	0	7	0	0	0	0	48	0	59	0	0	0	0	0	103	0	20	0
93185	0	0	18	1	0	0	0	0	1	0	0	0	0	0	0	0	0	10	18	239	25	0	4	0	0	6	0	0	0	1	8	0	0	0	0	0	0	16	0	30	0	0	0	0	31	0	0	15	0
11567	0	78	4	0	0	0	0	0	0	0	5	0	13	0	0	0	0	168	1	4	23	14	2	0	0	3	1	23	0	10	1	0	1	0	0	0	0	11	7	1	0	0	0	8	0	16	0	2	0
19049	0	26	28	0	0	119	0	0	8	1	0	0	0	0	0	0	0	250	55	6	8	1	0	43	0	18	13	1	0	0	1	42	0	0	0	0	28	13	18	9	1	2	0	8	1	4	34	6	0
95824	0	0	2	1	0	454	0	0	0	0	0	0	0	0	0	0	0	19	0	0	0	0	0	2	0	0	5	0	0	0	0	0	0	18	0	0	37	0	7	5	0	0	0	0	0	0	118	1	0
403554	0	0	0	0	0	0	0	0	14	0	0	0	1	2	0	0	0	5	0	0	0	1	1	0	0	15	0	6	0	0	3	0	0	1	0	0	0	6	0	157	0	3	0	3	0	0	0	83	0
126742	0	0	3	10	0	12	0	0	93	0	0	0	0	0	0	0	0	5	26	0	4	0	0	3	0	2	0	0	0	0	6	0	0	2	0	0	0	0	1	4	0	0	0	0	6	0	0	0	0
14615	0	2	1	0	0	72	0	0	0	0	0	0	0	0	0	0	0	25	0	0	0	0	1	41	0	0	2	2	0	0	0	0	0	0	0	0	66	116	27	11	0	0	0	0	0	0	4	1	0
10235	0	107	2	0	0	0	0	0	1	0	0	0	0	0	0	0	0	18	2	0	37	13	5	0	0	3	1	5	7	5	5	0	4	32	0	0	3	1	2	2	0	15	1	0	1	2	6	2	0
9540	0	81	1	0	3	14	1	0	2	0	4	0	6	0	0	0	0	18	2	0	1	8	0	0	1	0	0	11	1	23	1	0	1	3	0	0	7	11	2	16	2	54	0	2	0	14	7	2	1
27696	0	25	22	1	5	11	0	0	0	0	1	0	0	0	0	0	0	5	1	2	0	49	1	1	0	43	0	4	10	23	2	0	0	0	0	0	6	11	0	3	0	80	0	0	16	13	2	2	1
12614	0	49	8	0	1	15	0	0	0	0	0	0	0	0	0	0	0	11	2	0	2	82	0	2	0	7	1	1	28	11	2	0	0	7	0	0	16	0	0	0	0	15	0	0	1	28	10	0	1
105569	0	0	19	0	0	74	0	0	1	0	0	0	0	0	0	0	0	21	0	0	8	9	0	0	0	0	16	0	0	2	6	0	1	13	0	0	68	20	17	1	0	42	7	0	0	0	77	1	0
955	2	42	8	0	0	78	1	0	0	3	0	0	0	0	0	0	0	3	0	0	0	0	1	9	0	4	0	4	0	2	0	0	9	0	0	0	3	122	0	74	0	2	0	0	0	2	0	23	0
20055	0	17	3	1	0	0	0	0	7	0	3	0	1	0	0	0	0	89	8	12	162	0	0	12	0	4	7	6	0	6	23	0	6	3	0	0	3	0	3	1	16	3	0	2	0	1	6	2	0
15157	0	53	1	2	0	0	0	0	12	0	6	0	0	0	0	0	0	6	19	0	39	24	1	5	0	0	1	2	0	4	1	0	29	0	0	0	29	0	1	0	0	5	1	5	0	1	0	0	0
79609	0	0	17	0	0	32	0	0	15	0	0	0	0	0	0	0	0	9	8	50	6	0	0	1	0	48	0	0	0	0	13	0	0	1	0	0	45	31	1	0	0	5	3	0	10	0	17	0	0
85888	0	0	9	0	0	41	0	0	0	0	0	0	0	0	0	0	0	0	0	24	4	0	0	130	0	0	14	0	0	0	4	0	2	1	0	0	58	183	5	0	0	4	1	0	0	1	3	0	0
11378	0	46	1	0	6	4	0	0	0	0	0	0	1	0	0	0	0	193	2	3	9	0	2	6	0	39	0	3	0	9	2	0	2	4	0	0	4	10	14	17	0	1	0	0	5	13	0	12	11
19245	0	23	9	3	2	0	0	0	2	0	0	0	0	0	0	0	0	1	8	0	114	146	0	4	0	0	0	14	33	5	0	0	3	0	0	0	0	0	0	4	0	18	0	5	0	1	0	0	0
2010	3	3	2	0	2	3	0	0	0	14	3	0	0	0	0	0	0	3	0	0	0	5	4	3	2	4	1	0	0	21	0	0	5	1	0	0	15	1	1	12	1	23	0	0	0	0	0	7	1
9258	0	18	4	0	0	43	0	0	0	0	0	0	0	0	0	0	0	175	1	1	51	0	6	1	0	1	0	1	0	0	3	0	0	0	0	0	0	1	1	1	0	19	0	0	0	5	12	3	0
9585	0	18	9	0	2	0	0	0	0	0	2	0	0	0	0	0	0	2	0	0	6	0	3	3	0	0	0	4	0	2	0	0	1	0	0	0	0	10	0	0	1	10	0	0	0	9	0	0	0
10125	0	48	6	0	0	7	0	0	0	0	3	0	0	0	0	0	0	5	5	0	0	4	4	8	0	0	0	6	1	0	2	0	2	0	0	0	0	16	0	1	1	2	0	0	0	6	10	1	0
10672	0	12	15	0	0	19	0	0	0	0	0	0	0	0	0	0	0	1	0	0	0	0	2	0	0	66	1	3	0	1	42	0	0	0	0	0	4	11	0	4	0	1	0	0	0	10	17	1	0
11638	0	8	0	0	0	0	0	0	0	0	0	0	0	0	0	0	0	1	0	0	0	18	2	0	0	0	0	0	0	4	2	0	0	0	0	0	0	0	0	0	0	0	0	0	0	4	0	0	0
12315	0	21	1	0	0	26	0	0	1	0	0	0	0	0	0	0	0	3	7	0	0	0	1	0	0	0	0	0	4	0	3	0	0	1	0	0	0	0	1	4	0	4	0	0	0	6	0	4	0
13183	0	28	1	0	0	221	0	0	0	0	0	0	0	0	0	0	0	67	0	1	0	0	4	10	0	0	0	6	0	0	0	1	0	0	0	0	24	0	34	4	0	0	0	0	0	2	2	3	0
13646	0	95	0	0	0	12	0	0	0	0	0	0	0	0	0	0	0	10	0	2	25	0	0	2	0	0	0	4	0	0	61	0	1	0	0	0	26	5	0	11	0	2	0	0	0	3	21	3	0
14242	0	8	0	0	0	0	0	0	2	0	0	0	9	0	0	0	0	3	0	0	0	0	1	3	0	0	2	20	0	0	0	0	1	0	0	0	0	4	2	23	0	0	0	0	0	0	0	10	0
15123	0	11	0	0	1	0	0	0	0	0	1	0	0	0	0	1	0	848	1	0	0	0	197	0	0	0	0	0	0	0	0	0	1	1	0	0	0	0	0	156	0	0	0	0	0	0	0	52	0
17921	0	31	0	0	2	6	0	0	6	0	0	0	0	0	0	0	0	46	1	1	11	8	2	4	0	1	1	1	0	2	3	0	2	4	0	0	0	1	0	0	0	17	0	0	0	1	0	1	0
18690	0	1	1	1	0	28	0	0	0	0	0	0	0	0	0	0	0	22	0	0	0	1	0	0	0	56	3	0	1	9	0	0	0	0	0	0	20	262	4	0	0	17	0	0	0	2	4	0	0
20079	0	15	0	0	0	0	0	0	0	0	0	0	0	0	0	0	0	1	0	0	0	0	0	0	0	1	0	12	0	2	0	0	2	0	0	0	0	2	2	3	0	6	0	0	0	22	0	0	0
20261	0	4	1	0	0	1324	0	0	0	0	0	0	0	0	0	0	0	0	140	2	0	0	0	22	0	0	0	3	0	0	0	0	0	0	0	0	80	1	0	0	0	0	0	0	6	2	63	0	0
21700	0	1	0	0	0	0	0	0	1	0	0	0	0	0	0	0	0	1	0	1241	30	1	0	0	0	373	1	0	0	0	6	0	0	0	0	0	0	0	0	0	0	0	0	0	68	2	0	0	0
22830	0	8	0	0	0	0	0	0	0	0	1	0	0	0	0	0	0	0	2	0	1	142	0	0	1	0	0	24	0	58	0	0	0	0	0	0	0	0	0	0	0	4	0	0	0	1	5	0	0
29247	0	4	0	1	0	12	0	0	0	0	0	0	0	0	0	0	0	29	1	0	1	11	0	0	0	0	0	6	0	0	2	0	0	2	0	0	4	0	0	1	0	0	0	0	0	0	0	0	0
30297	0	3	3	0	0	8	0	0	1	0	0	0	0	0	0	0	0	6	25	0	0	10	1	0	0	5	0	0	0	0	10	0	0	0	0	0	0	0	0	5	0	0	0	0	12	0	2	2	0
53999	0	1	1	0	0	17	0	0	1	0	0	0	0	0	0	0	0	1	0	4	0	2	0	2	0	1	0	0	0	0	2	0	0	0	0	0	1	0	1	0	0	2	0	0	0	3	1	0	0
80095	0	0	3	0	0	168	0	0	0	0	0	0	8	0	0	0	0	0	0	0	0	97	0	9	1	22	0	4	1	0	0	0	0	0	0	0	126	94	0	0	0	0	0	0	0	9	0	0	0
147589	0	0	3	0	0	3	0	0	5	0	0	0	0	0	0	0	0	2	0	15	0	1	1	8	0	27	1	0	0	6	1	0	0	0	0	0	2	23	0	0	0	0	0	0	1	0	0	0	0
203728	0	0	1	5	0	0	0	0	10	0	0	0	0	0	0	0	0	6	0	26	16	0	0	0	0	0	0	0	0	0	0	0	1	5	0	0	0	3	1	13	0	0	0	5	0	0	0	3	0
363535	0	0	0	0	0	1	0	0	0	0	0	0	0	0	0	0	0	2	66	28	0	0	1	0	0	25	0	0	0	0	1	0	0	2	0	0	0	0	0	0	0	0	0	0	7	0	0	0	0
405958	0	0	0	0	0	0	0	0	2	0	0	0	0	0	0	0	0	1	53	1	0	15	3	0	0	15	0	0	6	40	0	0	0	2	0	0	0	1	0	0	0	1	0	0	13	0	0	0	0
13782	0	11	6	0	5	25	0	0	0	0	1	0	0	0	0	0	0	80	4	1	0	0	3	2	0	0	0	0	2	0	0	1	1	1	1	0	44	17	9	8	1	1	0	0	0	3	0	4	0
14270	0	20	0	0	0	51	1	0	0	0	0	0	0	0	0	1	0	48	0	1	0	2	2	0	0	0	0	6	0	0	0	0	0	0	0	0	0	1	0	24	0	0	0	0	0	33	2	7	0
1020	1	2	2	0	0	2	0	0	0	0	0	0	0	0	0	0	0	0	0	0	0	28	0	0	1	388	0	6	0	179	0	0	0	0	0	1	12	1	0	1	0	5	1	0	0	14	0	0	0
7941	1	25	0	0	2	0	0	0	0	0	0	0	0	0	0	0	0	0	0	0	0	110	0	0	0	119	0	12	0	33	3	0	0	0	0	0	0	0	0	0	0	7	0	0	1	1	0	0	1
26216	0	3	2	0	0	560	0	0	0	0	0	0	0	0	0	0	0	17	0	2	0	0	14	0	0	0	1	13	0	0	0	0	0	0	0	0	0	0	0	59	0	0	0	0	0	1	7	18	0
21286	0	5	0	0	1	12	0	0	1	0	0	0	0	0	0	0	0	26	6	3	29	10	0	9	0	7	0	3	5	3	7	43	1	2	0	0	12	0	7	0	1	0	3	0	0	4	9	0	0
21879	0	9	9	0	0	0	0	0	1	0	1	0	0	0	0	0	0	24	0	239	38	4	0	1	0	4	2	0	0	3	3	0	0	0	0	0	0	2	0	6	2	0	1	0	0	12	0	5	0
11852	0	12	9	0	1	7	0	0	1	0	0	0	5	0	0	0	0	46	1	35	1	6	0	6	0	2	0	2	0	2	18	0	0	0	0	0	0	5	1	1	1	7	0	0	1	33	1	1	0
150320	0	0	3	2	1	0	0	0	39	0	0	0	0	0	0	0	0	107	0	1	9	0	0	0	0	0	0	0	0	0	22	15	1	2	0	0	1	0	4	3	0	0	0	0	0	0	0	1	0
25398	0	1	12	0	0	128	0	0	0	2	0	0	0	0	0	0	0	13	0	0	2	1	0	2	0	0	0	0	0	0	43	0	0	0	0	0	31	8	24	2	0	1	1	3	0	0	16	0	0
49351	0	1	7	0	0	8	0	0	0	0	0	0	0	0	0	0	0	6	0	0	2	1	1	0	0	0	2	0	0	2	0	0	0	15	0	0	0	5	3	2	0	20	0	0	0	22	8	0	0
9207	0	59	3	0	6	1	0	0	1	0	1	0	3	0	0	0	0	73	0	3	3	14	3	1	0	4	0	1	5	0	2	10	0	0	0	0	0	1	0	50	7	15	0	0	0	6	0	39	0
11475	0	132	0	0	0	3	0	0	0	0	0	0	0	0	0	0	0	4	0	0	0	28	6	0	0	0	0	14	0	5	1	0	0	0	0	0	0	0	0	0	0	4	0	0	0	1	5	0	0
13871	0	3	0	0	1	3	0	0	0	0	4	0	5	0	0	0	0	0	0	1	32	0	0	0	0	8	0	1	0	28	5	0	2	1	0	0	0	0	4	0	0	18	1	0	3	1	0	0	0
22084	0	10	12	0	1	52	0	0	1	0	1	0	0	0	0	0	0	51	0	0	1	0	1	1	0	0	1	0	0	19	0	0	10	0	0	0	0	18	0	6	0	0	0	0	0	0	34	5	0
138843	0	0	2	0	0	2	0	0	0	0	0	0	0	0	0	0	0	1	0	1	4	0	0	0	0	0	0	0	0	0	7	0	3	2	0	0	2	0	10	7	0	0	0	0	0	0	6	5	0
9580	0	74	5	1	0	41	0	0	1	0	1	0	22	0	0	0	0	52	1	13	43	0	1	15	0	1	0	18	0	0	7	0	1	1	0	0	0	1	2	0	3	0	1	0	0	13	45	0	8
19472	0	2	19	0	2	1	0	0	6	0	0	0	0	0	0	0	0	30	2	1	3	9	0	2	0	33	1	0	5	1	5	0	4	2	0	0	3	32	2	6	0	5	1	0	6	0	3	4	0
40893	0	3	0	0	0	0	0	0	0	0	0	0	0	0	0	0	0	0	0	2	1	130	0	0	0	15	0	7	3	8	0	0	0	0	0	0	2	0	0	0	0	3	0	0	0	23	1	0	0
10309	0	1	1	0	0	0	0	0	9	0	0	0	0	0	0	0	0	156	1	9	5	0	0	9	0	0	0	1	0	0	3	1	0	0	0	0	6	11	2	20	1	1	0	1	10	0	0	10	0
15998	0	25	3	0	0	1	0	0	0	0	0	0	0	0	0	0	0	0	6	0	0	6	0	0	0	20	0	0	3	12	0	0	0	1	0	0	0	0	0	0	0	0	0	0	1	0	10	0	0
19356	0	8	0	0	0	4	0	0	0	0	1	0	0	0	0	0	0	0	0	0	0	0	0	4	0	0	0	1	0	0	16	0	0	0	0	0	13	0	0	0	0	1	0	0	0	7	7	0	0
89731	0	0	17	0	0	13	0	0	0	0	0	0	0	0	0	0	0	1	0	14	4	0	0	0	0	29	1	0	0	8	7	0	0	0	0	0	7	283	0	1	0	1	0	0	0	1	1	1	0
314203	0	0	0	0	0	24	0	0	0	1	0	0	0	0	0	0	0	2	0	0	13	2	0	0	0	0	1	0	1	0	4	0	1	2	0	0	29	0	6	0	0	14	3	0	0	0	0	0	0
11280	0	4	7	0	6	0	1	0	8	2	1	0	0	0	0	0	0	21	0	1	9	0	0	4	0	0	2	0	0	0	1	0	2	4	0	0	0	11	3	12	0	2	1	0	0	1	0	6	0
19152	0	3	0	0	0	0	0	0	3	0	2	0	0	0	0	0	0	0	0	0	0	5	0	14	0	5	0	6	2	20	1	0	0	0	0	0	5	0	0	1	0	0	0	0	2	3	0	0	0
179098	0	0	1	0	0	9	0	0	5	0	0	0	0	0	0	0	0	3	0	0	6	0	0	7	0	0	3	0	0	0	16	0	0	18	0	0	8	0	8	0	0	0	1	0	0	0	10	0	0
3078	1	0	4	1	0	2	0	0	0	0	1	0	0	0	0	0	0	1	8	0	3	1	1	1	0	2	0	1	1	4	5	2	0	0	0	0	14	35	0	0	0	11	0	0	0	2	5	0	0
9021	0	149	1	0	0	39	0	0	0	0	0	0	0	0	0	4	0	3	0	0	0	0	0	30	0	0	0	1	0	0	0	0	0	0	0	0	0	1	1	0	0	0	0	0	0	10	3	1	0
12425	0	14	0	0	0	0	0	0	1	0	0	0	1	0	0	0	0	20	0	0	9	6	0	1	0	2	0	0	0	0	2	0	0	1	0	0	0	0	1	0	0	1	0	0	1	0	0	0	0
12607	0	12	0	0	0	0	0	0	0	0	0	0	0	0	0	0	0	28	7	0	1	8	5	0	0	0	0	0	3	0	0	0	1	0	0	0	0	0	0	3	0	14	0	0	0	2	0	0	0
15400	0	12	0	0	0	0	0	0	0	0	0	0	0	0	0	0	0	8	0	5	3	16	1	1	0	0	0	0	1	0	0	0	1	1	0	0	0	0	0	1	0	1	1	0	0	5	0	0	0
16964	0	3	1	0	0	0	0	0	0	0	0	0	0	0	0	0	0	0	4	4	3	0	0	6	0	12	0	2	3	0	6	0	0	0	0	0	0	14	1	5	0	0	0	0	0	14	0	1	0
18095	0	8	0	1	2	0	0	0	2	0	3	0	0	0	0	0	0	3	0	0	4	5	0	1	0	3	1	2	5	7	1	0	0	1	0	0	0	0	2	2	0	9	0	0	0	0	3	0	0
34249	0	7	10	0	0	21	0	0	0	0	0	0	0	0	0	0	0	2	0	0	0	0	2	0	0	0	0	4	0	0	0	0	0	0	0	0	2	1	0	15	0	2	0	0	0	6	6	6	0
35060	0	13	0	0	0	409	0	0	0	1	0	0	0	0	0	0	0	76	0	0	0	0	0	0	0	0	2	0	0	0	26	0	0	0	0	0	0	0	6	21	0	0	0	0	0	3	5	3	0
35780	0	2	0	0	0	0	0	0	0	0	0	0	0	0	0	0	0	0	0	0	0	22	0	0	0	6	0	0	0	1	0	0	0	0	0	0	0	0	0	0	0	12	0	0	0	0	0	0	0
45144	0	2	3	0	0	1	0	0	1	0	0	0	0	0	0	0	0	4	0	0	0	0	0	4	0	0	0	0	0	0	0	0	1	0	0	0	10	5	2	2	0	1	0	0	0	0	0	0	0
46202	0	1	1	0	1	0	0	0	2	0	0	0	0	0	0	0	0	5	0	7	2	0	0	1	0	0	1	0	0	1	0	0	0	0	0	0	0	3	1	1	0	2	0	0	1	0	0	2	0
47723	0	7	5	0	0	7	0	0	6	0	1	0	0	0	0	0	0	34	0	2	6	6	0	4	0	30	2	5	0	0	1	0	15	0	0	0	0	22	1	6	0	8	0	0	3	0	0	2	0
56341	0	1	0	0	0	0	0	0	0	0	0	0	0	0	0	0	0	0	0	0	3	346	0	0	0	0	0	30	0	424	0	0	0	0	0	0	0	0	0	0	0	5	0	0	0	0	0	0	6
72152	0	1	0	0	0	2	0	0	0	0	0	0	1	0	0	0	0	5	2	23	0	2	1	1	0	9	0	0	0	0	1	0	0	0	0	0	4	2	0	5	0	0	0	0	1	1	0	1	0
73839	0	1	0	0	0	0	0	0	0	0	0	0	0	0	0	5	0	0	0	8	16	0	0	0	0	0	0	0	0	0	4	0	0	0	0	0	0	0	0	2	0	0	0	0	0	0	0	3	0
90782	0	0	14	0	0	1	0	0	2	0	0	0	0	0	0	0	0	1	0	0	1	29	0	38	0	0	0	0	0	0	0	0	0	2	0	0	2	256	2	0	0	0	0	0	0	0	6	0	0
129006	0	0	2	2	2	23	0	0	0	0	1	0	3	0	0	0	3	1	0	0	1	2	0	2	0	1	0	0	0	1	1	0	0	0	0	0	5	1	0	4	0	0	0	0	0	0	0	2	7
193962	0	0	2	0	1	0	0	0	1	0	0	0	0	0	0	0	0	1	0	0	0	21	0	1	0	1	0	0	3	21	0	6	0	5	0	0	0	0	0	0	0	8	0	0	1	0	0	0	2
223159	0	0	0	1	0	1	0	0	6	0	0	0	1	0	0	0	0	110	0	3	262	0	0	0	0	0	0	0	0	0	1	0	0	0	0	0	9	1	0	0	1	3	0	0	0	0	2	0	0
281326	0	0	0	0	3	0	0	0	0	0	1	1	1	0	1	0	0	0	16	1024	0	1	0	0	0	0	0	0	0	2	0	0	1	0	0	0	0	0	0	0	0	0	0	0	3	0	0	1	0
287079	0	0	0	0	1	1	0	0	1	0	0	0	0	0	0	1	0	1	5	0	4	39	0	0	0	14	0	0	0	11	0	0	0	0	0	0	1	0	1	0	0	2	0	0	0	0	0	0	0
934112	0	0	0	0	0	0	0	0	0	0	0	0	0	0	0	0	0	0	0	0	0	0	0	1	0	456	0	1	0	36	0	0	0	0	0	0	1	0	0	0	0	5	0	0	3	2	0	0	0
298030	0	0	0	0	2	0	0	0	0	0	0	0	1	0	0	0	0	0	0	1	0	15	0	0	0	0	0	3	0	2434	2	0	0	0	0	0	0	5	1	0	0	11	0	0	0	48	0	0	18
16178	0	22	0	0	0	0	0	0	0	0	0	0	1	0	0	0	0	2	1	0	0	0	1	0	0	0	0	1	3	1	0	0	4	0	0	0	0	0	0	0	3	0	0	0	0	0	0	0	0
24486	0	1	0	0	0	0	0	0	0	0	0	0	0	0	0	0	0	1	0	17	0	0	0	0	0	0	0	3	0	11	0	0	0	0	0	0	9	0	0	0	0	0	0	0	0	1	9	0	0
35418	0	3	0	0	0	0	0	0	0	0	0	0	5	0	0	0	0	1	0	0	0	1	0	1	0	0	0	5	0	1	0	0	6	0	0	0	0	1	0	1	0	0	0	0	0	4	0	0	0
37824	0	2	5	0	0	1	0	0	2	0	0	0	0	0	0	0	0	13	1	0	0	2	0	1	0	4	0	0	0	1	1	0	0	0	0	0	0	0	0	0	0	1	0	0	1	0	1	0	0
122229	0	0	2	0	0	3	0	0	0	0	0	0	0	0	0	0	0	1	0	0	0	0	0	0	0	11	0	0	0	0	3	0	0	0	0	0	0	163	0	0	0	2	0	0	0	0	1	0	0
138153	0	0	1	0	0	1	0	0	6	0	0	0	0	0	0	0	0	8	0	0	2	0	1	1	0	0	0	0	2	0	11	0	3	11	0	0	0	0	0	0	0	7	0	0	0	0	0	0	0
232275	0	0	0	1	0	0	0	0	2	0	0	0	0	0	0	0	0	0	6	0	0	0	0	0	0	16	0	0	0	0	0	0	0	0	0	0	0	0	0	0	0	0	0	0	5	0	0	0	0
305954	0	0	0	0	1	4	0	0	2	0	0	0	0	0	0	0	0	4	0	0	0	0	0	0	0	0	2	0	0	0	2	0	0	2	0	0	0	2	2	0	0	0	0	0	0	0	0	0	0
969	23	183	2534	649	31	624	5	4	36	103	382	21821	158	3402	103515	37	14	1403	213	262	251	171	18	18	36	1705	213	88	142	135	90	711	1828	19	40	2	299	367	30	194	623	103	81	3858	183	170	1024	84	264
3802	4	112	2047	166	8	10	2	0	8	9	275	8969	24	63	40541	14	9	382	120	3	201	26	4	4	0	74	179	2	1713	2	3	2425	1088	51	11	1	7	106	12	9	64	15	3	4296	0	9	702	3	337
1002	6	16	14661	2670	10	133	5	4	25	18	13	26527	37	544	146444	44	6	179	156	32	638	19	16	40	3	103	212	0	2	0	7	2158	7531	97	55	5	150	124	69	1	2117	7	517	6980	3	17	12363	4	3093
18247	0	5	1439	32	3	26	1	0	1	13	10	15438	4	94	7173	11	0	109	12	11	172	0	9	4	1	46	24	0	2	0	12	2285	604	43	1	0	35	51	5	4	365	3	86	2399	2	3	435	2	346
77414	0	0	68	43	5	21	2	0	21	5	535	207	7	4	989	1	1	111	113	11	135	54	14	45	1	46	20	0	3759	0	13	399	99	7	0	0	15	4	8	1	146	79	11	97	0	8	155	1	6
623	45	3	3874	191	62	221	0	6	101	16	8	0	63	5	41	0	0	22	11	230	3	0	0	14	77	5240	213	48	8	13	818	2044	7	307	20	14	183	18022	7	7	7	180	38	20	46	234	6015	6	24
698	41	445	213	550	202	46	139	20	290	273	312	1517	370	911	11000	156	82	241	480	305	513	154	277	29	56	130	29	86	408	43	44	6250	151	22	90	176	446	351	73	171	182	61	15	1615	116	62	386	95	925
88354	0	0	3	14	21	3	0	0	2	0	6	623	7	11	36	0	0	3	0	0	2	0	0	3	0	6	8	0	0	0	1	417	21	73	0	0	0	1	0	0	7	48	2	91	2	4	17	0	8
57218	0	1	2212	34	0	20	0	0	1	0	7	2846	6	10	56	3	0	123	0	3	19	2	6	3	0	25	58	1	1	2	0	2320	1161	55	0	1	6	44	7	1	435	1	8	895	2	0	591	2	189
122	52	886	28196	2	32	86	2	0	22	2	1539	2	2605	23	1	5	0	33	2	10	27	4	0	202	59	1363	21371	778	5	23	56	1	6	704	31	10	1970	4323	319	148	507	752	692	3	45	46	7330	53	996
1043	21	9	9575	225	13	216	23	4	309	16	17	1	99	2	0	1	175	54	2	16	0	19	138	51	24	4538	329	213	1068	16	266	229	6891	2146	3	42	48	1770	29	46	363	259	41	109	9	274	5674	21	1
60	83	281	116	5	79	447	33	0	3	5	2140	110	28	330	27686	0	20	63	55	44	10	29	1	3	150	836	137	8	1488	12	23	10	226	17	95	23	36	175	4	3	6	187	7	597	91	73	66	1	32
35757	0	3	101	17	3	5	0	0	1	2	16	901	3	39	4821	2	0	55	5	3	6	3	0	0	0	11	12	0	2	0	1	20	98	1	1	0	4	3	2	0	26	0	4	87	0	2	34	0	7
20795	0	2	860	43	0	18	0	0	2	0	6	1236	0	21	5	0	0	12	0	0	6	2	1	3	0	12	27	0	0	0	1	2510	250	59	0	0	4	27	3	0	83	0	1	169	0	0	477	1	97
715	2	591	473	1280	118	201	4	8	1100	21	730	5	326	2	179	267	8	449	355	258	1247	124	2	289	5	120	1310	416	307	73	95	567	43	24	1	5	371	54	117	234	778	9136	125	44	54	120	1099	114	66
19799	0	13	129	0	28	51	0	0	2	0	21	0	57	1682	18	0	0	32	36	5	6	18	6	41	0	847	1	11	62	0	49	0	4	114	0	3	46	50	0	8	3	110	19	3	17	78	31	3	0
4831	2	0	2941	45	0	17	0	0	11	39	0	85	0	3230	20	0	0	1	82	3	3	0	0	10	2	44	25	0	0	0	39	338	1	95	28	1	3	199	3	2	5	10	7	49	2	0	435	2	25
7685	1	1648	98	158	36	335	1	0	391	2	915	46	1075	10	89	4	0	1033	36	25	1366	32	24	1580	3	197	555	213	406	7	101	2040	345	978	0	0	78	15	248	122	87	1781	118	212	60	448	336	59	210
1411	1	48	52	8	4077	13	0	0	52	0	16	0	360	5	0	1	1	332	57	41	119	180	2	331	2	93	99	23	465	83	29	343	35	351	0	0	26	4	124	12	5	153	24	35	129	10	10	8	192
8215	1	4	210	18	0	2	0	0	0	10	3	5400	0	4	7141	15	1	34	33	0	58	2	0	0	0	0	5	0	0	1	0	382	15	26	2	0	0	11	2	0	77	0	7	2996	0	0	60	1	206
1444	4	312	191	23	2668	125	0	0	83	4	72	0	277	0	17	0	0	1310	139	244	784	1330	1	895	3	328	114	155	1267	358	195	790	65	365	0	1	356	105	322	190	52	1219	210	44	196	62	160	56	419
10554	0	75	25	21	3919	15	0	0	38	0	14	0	177	9	0	1	0	398	43	129	245	257	1	180	0	118	93	13	523	105	50	116	4	503	3	0	60	12	260	14	8	443	44	11	194	8	6	2	300
725	7	373	312	93	919	544	3	1	410	3	434	10	352	1	74	2	1	747	250	61	259	287	10	9362	6	363	683	93	4142	72	134	1025	35	1915	3	4	62	38	112	45	255	5968	127	56	217	246	444	30	239
5994	1	6	10	13	234	2	0	0	24	1	11	14	9	0	93	0	0	7	121	2	7	40	0	591	2	245	205	3	147	11	16	150	2	1042	0	0	2	0	26	0	4	133	7	9	42	0	0	0	77
565	4	53	1667	54	32	304	90	0	175	99	61	270	44	122	890	111	24	57	45	278	97	49	21	83	13	415	106	66	83	13	39	594	101	105	34	85	311	3099	10	119	27	8	33	133	18	51	953	39	98
173	66	36	22	7	826	8	0	1	5	0	39	89	303	2	279	1	20	18	10	4	8	31	12	162	51	7	17	46	3121	19	0	0	118	3	0	3	47	1	5	17	53	28	9	23	0	226	22	4	22
10135	0	3	512	42	0	2	1	0	0	2	2	1184	0	0	225	1	0	16	0	0	10	0	1	2	0	3	3	0	0	0	3	281	149	52	2	0	0	16	2	2	70	1	3	1286	1	0	156	2	60
27446	0	4	52	22	827	61	0	0	41	0	0	0	10	1	0	2	0	337	11	99	150	136	3	296	0	91	90	1	191	24	69	370	67	217	0	0	67	8	146	112	13	197	52	25	50	2	64	48	91
1557	48	5	27	23	13	689	0	1	43	0	0	182	24	4	56	18	1	53	84	0	9	54	7	24	58	85	166	0	134	4	8	1	997	8	0	0	213	16	8	0	2	46	129	42	14	7	6630	0	25
4186	1	0	8	0	464	3	0	0	2	1	5	0	29	3	385	0	2	86	46	1	3	5	0	107	2	18	34	0	156	2	1	43	0	19	1	0	1	0	11	0	3	32	1	20	24	0	2	0	9
3179	1	52	2	43	692	9	0	0	75	1	32	45	51	3	111	0	0	265	146	78	427	77	1	377	3	485	107	7	570	25	92	847	7	461	0	0	7	0	30	4	4	160	13	15	164	5	0	2	15
8833	0	132	276	39	2027	114	1	0	96	0	8	9	171	0	0	1	0	1066	56	245	513	193	10	543	0	352	211	26	368	43	176	675	111	570	0	0	178	66	357	437	23	370	94	24	282	13	77	120	291
469	6	34	22	41	16	7	67	0	28	48	54	171	60	39	2853	41	10	19	107	28	87	43	20	6	11	17	9	37	44	4	3	1050	58	4	36	17	24	35	9	14	13	17	2	162	5	3	50	1	107
17	23	78	52	7	147	45	2	0	2	1	94	47	718	0	343	0	0	77	30	0	3	26	0	37	46	1	12	210	593	8	3	4	145	8	1	1	6	14	1	3	29	902	5	28	0	83	166	1	10
5065	2	48	550	221	13	770	0	0	147	0	100	0	26	0	1	3	0	1068	14	18	480	13	24	277	0	13	503	336	10	8	13	117	505	39	0	0	160	106	148	811	467	2808	265	295	1	14	650	303	179
488	1	2400	475	83	54	295	2	0	231	5	983	35	559	6	83	4	2	10697	179	209	1085	231	293	455	0	799	828	711	64	136	126	377	3855	58	1	3	403	362	282	4006	1440	254	921	652	72	254	348	2506	125
12210	0	61	10	2	322	7	0	0	89	0	122	25	102	0	63	0	1	142	99	11	113	526	0	1021	1	88	325	6	3408	81	56	383	1	737	1	1	10	2	50	0	13	380	34	18	42	10	19	0	77
8769	0	1958	264	58	3	7	4	0	136	1	3307	16	619	2	232	3	1	3794	108	98	418	1	53	241	0	14	788	387	4	0	6	1	1555	5	0	1	25	234	65	646	470	7	64	200	32	24	17	394	129
1242	6	1335	193	133	20	633	2	0	112	2	440	0	142	1	0	3	1	775	69	82	229	132	19	37	6	302	48	693	38	27	130	48	954	65	0	0	264	47	70	638	108	2395	253	161	91	283	354	210	59
22520	0	18	1965	202	6	118	0	0	86	0	120	0	49	3	0	0	1	29	7	19	66	3	3	7	0	438	403	81	12	10	384	114	49	118	0	0	127	153	17	179	184	515	83	48	0	10	333	91	24
262	79	349	576	155	309	313	8	1	155	6	234	1947	169	12	656	8	35	396	287	661	562	281	9	46	116	2199	128	741	1233	70	358	371	287	57	18	8	540	612	136	259	85	356	42	37	406	103	296	72	243
45499	0	1	113	3	0	2	1	0	0	0	11	3326	2	0	152	0	0	4	0	0	11	0	1	9	0	0	0	0	0	1	1	0	648	0	0	0	0	6	0	1	138	0	0	67	0	0	24	0	22
18870	0	6	43	48	107	10	0	0	213	2	4	48	16	6	0	6	1	144	63	59	604	45	1	833	0	67	384	22	411	21	36	446	2	1083	0	0	14	3	174	0	3	445	21	33	56	36	7	0	97
432	6	8	16	10	7	4	3	2	0	23	14	79	24	38	181	20	25	1	24	9	8	2	1	6	3	9	6	9	47	5	2	1073	2	1	20	7	22	46	2	9	9	7	1	31	4	3	56	6	190
6193	1	6	40	83	1601	65	1	0	356	6	2	80	14	10	141	13	18	765	310	133	533	184	0	2471	4	738	728	1	1935	71	152	1201	3	2639	1	3	86	7	326	1	24	1072	236	92	451	5	114	1	625
3459	2	1	12	8	805	1	0	0	14	0	1	16	105	0	0	1	1	49	7	49	41	43	0	6	3	35	59	8	69	47	18	605	4	133	0	0	7	0	54	3	0	87	8	1	58	1	3	1	68
9044	0	646	212	52	4	7	0	0	65	1	374	0	78	1	0	4	0	657	4	5	1114	36	7	69	0	70	50	167	36	18	44	0	821	7	0	0	9	40	32	289	158	3713	19	156	6	19	6	81	52
5142	2	422	6	28	180	20	2	0	93	1	209	0	169	1	60	0	0	118	95	30	98	584	9	1045	6	87	150	84	3242	79	24	479	21	350	0	0	3	2	44	15	23	1454	25	4	31	116	17	4	108
3753	4	1062	432	73	1321	161	3	0	103	1	100	32	565	1	0	7	1	1557	130	541	435	1018	14	202	2	689	185	817	1341	306	202	423	432	359	3	0	520	259	372	351	36	436	129	88	358	227	235	118	194
23524	0	2	29	26	44	33	0	0	69	5	0	25	0	1	14	0	2	52	44	55	104	4	0	1016	1	168	404	2	7	1	49	433	0	1872	0	0	10	14	81	2	6	290	68	17	41	2	42	1	301
63938	0	1	64	1	1	2	0	0	2	0	0	156	0	1	2012	0	0	7	23	1	19	0	0	3	0	1	2	0	0	0	1	191	26	9	0	0	3	6	0	0	0	0	1	56	0	0	29	0	18
7085	1	667	628	38	692	114	2	0	47	2	78	1	465	0	0	0	0	1196	103	179	333	165	6	374	0	511	178	168	470	166	33	239	250	104	1	3	158	783	303	579	26	355	95	26	489	49	106	225	196
11409	0	13	26	8	741	66	3	1	21	0	5	18	63	0	0	0	0	160	29	19	26	15	3	43	4	59	13	2	238	9	15	79	3	28	4	0	16	6	29	38	12	23	8	5	54	2	28	21	22
76819	0	0	310	5	1	2	0	0	0	0	1	1066	0	0	151	0	0	6	2	9	41	0	0	4	0	36	6	0	0	0	22	410	14	14	2	1	2	13	1	1	37	1	0	43	2	1	147	0	26
10282	0	4	28	2	674	0	0	0	2	0	18	0	126	0	0	0	0	8	4	2	5	4	0	27	1	19	11	6	65	16	2	0	0	46	0	0	3	2	12	0	1	29	10	5	19	4	4	0	6
12284	0	109	5	662	101	0	0	5	59	0	127	40	448	1	1	0	2	11	9	1	25	321	3	7	1	7	12	49	651	7	1	0	65	0	0	0	67	0	6	0	87	14	20	3	17	1	3	0	196
7631	1	88	20	58	16	12	17	2	39	19	33	191	2	54	746	25	12	23	52	44	58	21	39	7	3	8	9	7	34	0	2	440	17	4	4	17	29	12	7	10	5	8	1	223	4	12	36	2	81
10220	0	333	67	4	10	11	9	0	35	203	1000	93	22	4	232	2	0	102	48	8	52	1	19	30	0	14	32	13	113	1	8	0	348	12	0	0	55	5	5	14	13	21	19	52	1	7	14	3	132
8923	0	337	684	31	44	237	0	0	87	0	196	0	169	4	0	0	0	990	21	62	715	77	5	116	1	215	195	226	37	46	90	171	351	37	0	3	102	189	123	1094	38	1109	147	51	16	24	236	484	94
4485	3	74	34	53	0	43	0	0	57	0	332	157	13	0	283	7	5	64	129	30	138	19	7	4	0	108	25	119	278	6	151	250	24	17	0	0	8	157	7	9	38	116	3	24	3	60	43	1	1
26116	0	16	66	37	129	22	0	0	258	0	31	0	34	0	0	0	0	117	51	24	215	37	1	1305	0	85	155	1	464	8	118	612	10	1027	0	0	9	2	23	0	30	1041	31	0	44	0	27	0	119
17275	0	15	6	5	0	0	0	0	0	0	119	234	4	1	1281	0	0	0	8	0	8	0	9	2	0	0	0	2	0	0	0	1	2928	0	0	1	0	1	0	0	18	0	2	8	0	0	13	0	24
38175	0	2	364	1	27	12	0	0	2	0	1	0	0	0	85	0	5	15	144	11	5	23	0	45	0	41	14	3	52	4	8	0	26	227	0	0	14	479	4	0	1	400	1	0	22	18	22	0	8
6578	1	46	335	42	1	332	0	0	27	0	184	0	36	0	0	0	10	4	20	9	24	172	2	10	1	223	2	3	126	1	25	0	46	111	0	4	25	109	1	45	89	3	25	0	9	33	707	7	0
16232	0	12	15	51	10	8	0	1	12	0	63	0	12	9	0	0	0	13	18	3	29	8	1	23	3	36	12	3	84	4	17	303	17	11	0	0	22	3	1	0	12	35	3	12	42	6	71	0	3
12622	0	28	42	17	55	31	0	0	44	0	7	0	58	0	0	0	0	35	57	13	38	24	3	130	0	158	156	4	126	8	51	97	0	350	1	0	8	3	26	2	7	216	12	7	40	4	12	0	76
10192	0	43	907	53	0	1274	0	0	48	2	39	0	67	0	0	1	0	305	0	2	161	7	2	4	1	550	100	142	0	4	5	0	30	492	0	0	181	214	58	27	48	327	109	45	0	6	2403	5	31
1985	2	1	40	28	50	11	0	0	40	0	7	0	8	0	48	1	3	65	87	29	88	204	3	58	0	246	82	6	873	130	20	198	5	80	0	0	92	34	38	15	13	277	1	15	173	11	10	6	66
13352	0	20	10	0	131	0	0	0	5	0	25	0	15	0	0	0	0	17	40	0	3	12	0	353	3	24	64	2	92	7	4	174	0	154	0	0	1	0	4	0	1	124	1	8	7	1	0	0	25
1530	10	0	170	0	11	2	0	0	0	0	0	0	119	0	0	0	0	0	0	0	0	0	0	0	10	138	27	2	10	0	7	2197	0	19	2	0	2	1017	0	2	0	15	3	0	0	14	274	2	19
5933	2	74	36	14	9	4	0	0	31	0	23	0	17	0	44	0	0	7	30	1	30	318	0	62	9	46	7	29	804	24	10	0	28	26	0	0	0	1	1	4	11	91	5	0	17	3	25	0	8
11926	0	28	13	9	321	14	0	0	48	0	35	0	63	0	0	0	0	101	52	13	24	82	0	640	4	83	167	6	507	22	25	477	2	437	1	0	14	0	43	1	9	396	28	17	57	1	14	0	117
11562	0	60	478	1	3	1610	0	0	0	0	43	0	90	0	1	0	1	1361	0	28	499	6	40	1824	0	5	465	286	2	1	24	166	1141	1	1	0	659	54	51	906	1733	2259	993	188	1	33	2345	359	0
72451	0	1	4	109	10	2	0	0	54	0	3	316	3	2	140	1	1	1	6	0	22	8	0	4	0	0	0	2	2	3	0	0	59	3	0	0	6	7	0	1	21	5	3	5	0	4	0	0	12
7018	1	44	4	8	81	11	0	0	53	0	25	44	26	0	26	0	0	65	51	12	38	23	1	791	7	56	33	3	1152	2	19	53	7	121	0	0	12	0	9	0	29	68	20	0	49	8	15	0	15
6166	1	19	1260	133	5	44	1	0	70	0	104	0	40	0	0	0	0	67	0	0	1	8	0	2	2	1869	70	41	167	8	165	564	27	141	1	1	349	6164	5	7	1	204	22	9	5	37	91	2	32
77603	0	0	222	6	0	0	0	0	0	0	1	152	0	1	0	0	0	0	0	0	0	0	1	1	0	5	4	0	0	0	0	368	30	8	1	0	3	0	0	0	24	0	0	5	0	0	87	0	26
9094	0	122	11	14	0	2	3	0	2	0	163	718	38	0	267	1	6	52	41	4	18	2	0	4	1	2	0	11	50	0	2	72	52	0	0	0	8	4	0	4	15	0	2	98	0	10	16	0	0
5783	2	5	7	5	296	1	3	0	14	17	2	0	57	2	1	6	0	85	7	8	28	3	0	63	2	12	23	0	28	2	4	0	1	82	1	0	8	3	44	2	1	20	4	11	22	0	0	0	60
22765	0	27	7	4	144	5	0	0	31	0	37	0	25	0	0	0	0	53	56	2	3	18	0	675	0	54	165	9	80	2	8	0	2	400	0	0	4	1	17	0	5	115	10	6	20	4	7	0	21
11414	0	38	93	42	11	45	0	0	78	3	21	0	16	0	0	5	0	524	10	27	367	40	1	138	0	145	31	39	11	41	58	172	120	169	0	0	34	15	40	172	29	398	32	34	12	4	30	42	65
14267	0	12	203	142	1	65	0	0	69	5	3	6	11	0	0	0	0	289	7	49	62	31	2	46	0	68	86	14	0	149	55	41	61	14	0	0	49	103	6	45	196	138	23	68	2	14	124	11	17
79563	0	0	71	38	0	37	1	0	2	0	0	489	1	2	0	1	0	3	0	0	22	0	0	6	0	0	2	0	0	0	0	0	7	1	0	3	1	7	10	0	171	1	8	304	0	16	1710	0	855
217760	0	0	0	4	132	0	0	0	10	0	1	0	9	0	0	0	1	17	2	3	15	49	1	11	0	19	2	0	71	6	8	169	0	40	0	0	0	1	2	0	0	30	2	6	4	0	0	0	0
12574	0	16	3	0	81	0	0	0	8	0	16	0	5	0	0	0	0	11	39	3	17	44	3	163	0	27	49	7	661	20	14	201	0	212	0	0	0	0	6	0	3	140	7	0	9	2	4	0	0
3792	2	83	53	15	36	66	0	0	48	53	47	8	43	0	41	1	3	225	140	36	192	92	0	25	1	331	8	15	126	31	68	19	4	5	0	0	88	30	15	18	7	634	11	8	39	35	46	4	11
34340	0	4	29	9	17	7	0	0	30	0	11	0	9	0	0	0	0	36	4	0	25	7	1	148	0	12	38	1	16	5	19	92	10	242	1	0	3	8	21	3	3	306	10	2	6	0	9	0	29
37445	0	5	14	3	303	6	0	0	23	0	10	0	20	0	0	0	0	17	34	6	17	8	1	426	0	84	21	1	507	0	11	25	2	310	0	0	3	1	6	0	13	278	9	0	16	0	6	0	0
11827	0	49	43	9	272	10	0	0	44	0	5	9	62	0	0	0	0	147	2	14	172	66	0	25	0	60	91	12	55	10	28	100	0	275	0	0	6	5	150	7	1	243	3	7	11	5	17	2	132
26847	0	7	447	12	0	398	0	0	12	0	0	1	5	0	0	1	0	784	0	0	9	2	6	60	0	6	94	12	0	3	3	0	325	40	0	0	57	107	51	429	55	131	91	63	0	4	408	122	40
39740	0	5	7	8	117	1	0	0	9	0	1	0	22	0	34	0	0	26	30	0	2	5	3	187	0	31	11	9	49	4	0	0	236	76	0	0	0	3	6	1	10	12	0	0	12	8	0	0	3
4982	3	8	15	4	58	0	0	0	17	0	10	0	26	0	45	0	0	9	40	1	5	4	0	32	1	89	8	0	41	0	0	0	0	110	0	0	0	1	1	0	0	12	0	7	23	2	0	0	33
3072	2	17	0	12	7	0	11	1	17	3	7	43	24	19	440	5	4	11	21	0	13	6	6	3	2	4	6	1	14	3	0	81	3	0	12	5	8	4	4	2	0	4	2	91	5	1	10	5	11
2705	2	23	4	7	651	2	0	0	19	0	32	7	10	0	80	0	0	11	120	3	8	20	0	1614	3	54	78	1	676	12	13	77	3	531	0	0	7	0	16	1	9	68	14	28	11	2	6	0	10
12166	0	10	1	2	235	3	0	0	9	0	12	0	14	1	1	0	0	5	50	11	11	44	0	672	0	14	39	4	476	12	11	67	0	393	1	0	2	0	4	0	6	63	15	0	8	1	0	0	2
79477	0	0	84	7	0	0	0	0	0	0	0	17	0	0	0	0	0	0	0	0	1	0	1	0	0	1	6	0	0	0	3	533	27	17	0	0	0	6	0	0	10	0	0	2	0	0	63	0	0
6357	1	1	2	0	1	0	16	0	0	10	0	11	21	4	38	10	4	0	1	3	6	1	0	5	6	27	7	2	7	0	1	216	2	1	4	1	4	22	0	0	0	2	1	23	2	3	17	0	25
9037	0	7	21	4	32	62	1	0	93	1	2	21	0	3	0	0	2	67	9	9	79	267	2	44	1	5	168	2	41	79	46	532	0	575	0	0	23	3	45	3	1	744	27	7	7	2	88	1	60
78292	0	0	121	2	0	3	0	0	0	0	0	1881	2	8	685	0	0	32	3	1	87	0	0	0	0	42	6	0	1	0	0	26	117	7	0	0	0	1	0	0	1	1	0	548	0	0	20	0	1
19182	0	22	15	53	1	15	0	0	43	0	26	0	10	0	3	8	0	16	18	7	36	6	0	8	0	5	71	19	12	2	3	21	1	1	0	0	9	3	2	10	47	332	4	4	0	1	37	2	4
32594	0	4	26	2	13	32	0	0	20	0	0	0	2	0	0	0	0	55	4	1	32	5	0	134	0	41	96	1	11	3	37	77	1	323	0	0	9	2	16	0	1	297	12	3	8	2	24	0	32
1772	3	30	1	2	0	0	0	0	0	4	83	487	22	1	13661	1	1	56	24	1	20	4	1	2	1	0	0	1	102	0	0	0	181	0	0	0	0	0	1	0	2	0	0	632	0	0	0	0	0
77745	0	0	23	188	2	0	0	0	0	0	0	185	0	0	12	2	0	4	0	0	4	0	0	0	0	1	0	0	0	0	0	0	21	1	0	0	0	2	0	0	141	0	1	141	0	0	19	0	35
19861	0	14	4	0	3	3	2	0	0	0	107	1	1	3	214	0	0	0	0	1	1	1	0	1	1	107	558	0	62	0	16	0	11	1	0	0	0	1	32	0	0	80	0	5	19	2	0	0	0
1572	3	38	43	2	8	14	0	0	1	0	158	0	2	0	0	0	3	3	11	3	89	18	0	1	4	33	2	2	141	3	4	4	1	9	0	0	8	9	1	0	0	22	9	0	10	0	21	0	9
7228	3	1	14	1	380	2	0	0	7	0	7	1	112	0	0	1	0	34	7	12	27	3	0	38	4	23	25	6	57	13	5	0	4	136	0	0	4	0	24	3	0	79	11	0	72	0	0	1	14
14782	0	21	9	22	0	6	2	0	47	0	10	0	39	0	0	0	0	719	6	5	117	1	7	84	0	22	11	6	0	0	14	132	17	53	0	0	6	2	16	7	12	95	5	32	21	8	1	0	25
246427	0	0	0	0	61	5	0	0	3	0	0	0	0	0	0	0	0	23	2	2	18	17	0	26	0	20	40	0	20	4	18	230	0	142	0	0	1	0	20	0	0	39	4	0	7	0	5	0	1
8409	1	0	0	44	132	0	0	0	7	0	0	425	1	32	111	0	0	0	24	10	1	0	0	0	3	0	0	0	20	0	4	504	0	7	0	0	9	3	0	0	0	17	2	14	5	0	1	0	0
16409	0	11	1	0	562	8	1	0	1	0	57	0	270	0	0	3	4	3	2	2	16	3	0	23	0	15	0	21	68	12	5	90	4	5	8	0	24	1	5	1	4	30	27	2	13	7	64	0	42
16548	0	12	119	421	1	1345	0	0	207	3	19	0	12	0	1	0	1	122	3	4	1	0	0	15	0	87	0	11	0	0	5	0	12	366	1	0	137	126	0	0	38	34	256	89	0	5	2763	0	0
10541	0	26	32	0	6	3	0	0	1	2	23	0	5	4	0	0	0	24	0	7	0	3	1	0	0	37	26	1	41	0	1	0	8	1	0	0	1	7	5	0	0	18	0	22	0	3	4	0	36
22632	0	18	5	2	30	17	0	0	18	2	7	0	10	0	0	0	0	75	2	0	53	12	1	68	0	38	22	0	35	6	12	211	2	71	0	0	9	0	10	0	3	193	6	1	6	7	11	0	17
44556	0	3	7	3	122	2	0	0	22	0	9	0	1	2	69	0	0	33	7	5	54	54	0	15	1	11	19	0	293	2	12	85	0	170	0	0	4	23	19	1	1	45	1	2	2	5	8	1	14
11936	0	3	0	2	80	1	1	0	3	0	0	0	6	4	0	5	1	10	3	1	4	2	0	14	0	1	7	0	4	0	2	4	1	20	0	0	0	2	6	2	1	3	2	1	6	0	0	0	10
21199	0	7	2	1	2	6	1	0	0	5	5	9871	3	4	19506	5	0	6	10	3	6	11	1	2	0	6	0	1	6	1	8	46037	246	6	1	3	0	5	0	3	1	4	0	0	2	1	7	0	0
42979	0	4	50	0	10	1	4	0	0	2	12	29	8	0	0	0	0	26	14	4	0	9	3	697	0	3	22	0	50	0	0	0	43	20	0	3	0	0	0	0	74	138	3	5	2	7	0	0	1
22150	0	13	18	0	166	27	0	0	10	0	1	0	7	0	0	0	0	115	11	0	6	31	0	491	1	15	57	1	395	6	3	6	0	18	0	0	30	0	6	0	9	249	2	0	11	3	20	0	16
6445	1	0	63	21	0	3	0	0	1	0	3	1124	0	0	0	0	0	2	0	0	3	0	0	5	0	2	0	0	0	0	0	18	26	20	0	0	5	29	0	9	30	0	0	0	0	0	85	6	116
9750	0	59	10	2	2	1	0	0	13	0	18	19	38	0	69	0	0	18	13	9	23	4	0	88	0	13	18	0	0	2	8	177	0	18	0	0	0	0	5	0	3	7	6	0	13	2	22	0	12
18621	0	1	2	1	112	1	0	0	1	0	0	0	4	0	0	0	0	5	1	1	3	2	0	5	2	12	6	0	5	2	1	0	1	40	0	0	3	0	5	2	0	36	1	0	25	2	0	0	5
9930	0	1	122	0	0	1	0	0	0	0	0	1546	0	3	0	9	0	0	1	0	17	0	0	0	0	0	4	0	0	0	2	0	0	14	0	0	0	8	0	0	6	0	0	5	0	0	93	0	25
12181	0	14	615	60	2	30	0	0	35	0	53	0	2	1	0	0	1	23	2	2	11	7	1	6	0	9	14	37	24	3	4	0	59	26	0	1	17	2023	16	49	10	2	35	5	0	3	38	12	4
77498	0	0	115	2	0	0	0	0	0	1	0	287	0	0	0	0	0	10	0	0	6	0	0	0	0	2	3	2	0	0	1	32	21	8	0	5	3	10	4	1	3	2	3	15	0	0	37	1	148
2850	5	5	24	1	0	1	7	0	0	0	82	0	11	0	0	0	0	1	6	0	0	2	1	0	5	0	9	0	1	0	0	0	28	1	0	0	0	2	0	2	52	1	1	3	0	3	46	1	10
5452	1	2	5	18	88	3	0	0	15	0	2	0	6	0	0	0	0	31	5	6	19	22	0	64	0	22	12	0	337	13	2	0	1	36	0	0	0	0	2	0	2	216	1	0	9	0	0	0	14
12311	0	11	0	5	9	0	0	0	8	0	1	57	7	16	0	5	0	8	2	1	10	2	0	57	0	2	5	2	11	0	1	68	0	5	0	0	0	0	4	1	5	177	0	29	1	1	2	1	1
9067	0	49	6	19	1	31	0	0	33	0	70	0	34	0	0	0	0	68	5	62	48	36	3	85	0	22	26	1	97	25	23	205	7	55	1	0	0	2	14	3	11	335	3	0	3	33	35	3	8
60339	0	2	0	35	0	1	0	0	2	0	4	0	38	1	56	0	0	0	19	0	0	13	0	0	1	408	1	8	9	3	10	0	0	1	0	1	16	0	0	0	0	55	15	0	4	2	11	0	0
8797	0	10	0	8	13	0	0	0	33	0	5	0	16	0	0	0	0	3	0	2	1	0	0	111	0	2	59	8	3	3	5	102	0	1939	0	0	0	0	7	0	0	4	1	0	1	3	0	0	0
69365	0	1	0	4	30	1	0	0	10	0	31	22	11	2	141	0	0	18	15	1	0	3	0	54	0	20	56	3	29	0	8	0	2	85	0	0	0	0	15	0	1	12	7	12	13	0	5	0	2
26687	0	6	70	0	0	2	0	0	1	12	36	0	32	0	0	0	1	503	4	1	9	1	12	350	0	0	60	6	1	0	4	5	143	7	0	0	6	1	28	5	130	50	6	219	0	8	6	0	58
76588	0	0	280	5	0	98	0	0	2	0	0	0	0	0	0	0	0	12	0	0	0	0	2	24	1	0	55	0	0	0	0	0	33	63	0	0	12	19	4	67	12	0	19	0	0	0	154	19	0
18818	0	5	4	2	333	0	0	0	3	0	0	0	13	0	0	0	0	12	99	0	6	8	1	168	1	8	38	0	27	9	0	0	1	75	0	0	0	0	4	0	0	35	4	0	2	0	0	0	22
13483	0	18	24	5	24	8	0	0	20	0	5	0	21	0	0	0	0	33	2	35	35	4	0	19	0	45	6	1	2	2	5	26	7	39	0	0	12	65	9	12	2	1	14	2	18	4	4	7	16
68951	0	1	113	56	0	87	0	0	32	0	0	0	0	0	0	0	0	69	0	0	1	0	2	2	0	0	98	0	0	0	0	0	55	30	0	0	18	29	9	140	22	4	13	16	0	0	125	38	1
43661	0	3	2	1	42	0	0	0	1	0	2	14	20	1	108	0	0	1	12	0	3	5	0	107	0	0	8	0	45	2	0	0	0	14	0	0	4	3	5	1	3	3	3	1	6	0	0	0	0
12972	0	29	39	0	79	32	0	0	5	0	2	18	4	0	24	1	0	45	2	2	126	61	1	17	0	15	20	1	93	4	7	0	3	18	0	0	7	3	11	43	4	116	6	2	2	2	9	8	8
35197	0	1	3	0	185	0	0	0	0	0	2	0	29	0	0	0	0	15	2	1	7	6	0	13	0	7	8	5	5	2	4	8	6	31	0	0	1	1	9	0	0	11	3	0	3	0	0	0	8
1179	1	0	0	0	25	0	0	0	5	0	0	4	37	0	0	1	0	6	4	1	5	0	0	3	0	3	5	3	6	0	2	0	3	17	0	0	9	2	10	0	0	7	1	3	7	1	0	0	0
3888	3	3	6	5	15	6	0	1	9	2	2	12	4	5	5	4	2	37	7	6	65	5	0	3	0	5	15	1	1	0	25	56	0	33	0	0	3	0	10	0	0	6	4	3	0	0	7	0	43
5058	1	2	0	10	2	0	0	0	2	3	0	32	3	4	80	1	0	1	1	6	4	1	1	1	0	1	0	1	6	1	0	42	3	0	0	0	8	3	1	0	0	0	0	9	0	2	0	1	7
85455	0	0	7	1	16	1	0	0	5	0	1	0	4	0	0	0	0	5	3	5	0	5	0	21	0	4	12	0	17	3	5	0	1	104	0	0	3	0	1	2	3	15	3	0	1	0	0	0	0
12277	0	42	0	6	0	4	0	0	9	0	131	0	19	0	0	0	0	17	0	1	2	5	0	2	0	30	19	3	0	0	80	500	0	6	2	0	0	2	1	0	13	8	11	44	1	6	3	0	0
3958	1	0	2	1	102	0	0	0	7	0	0	0	0	0	0	0	1	2	2	0	1	2	0	0	5	2	10	0	326	4	0	78	0	80	1	0	0	0	4	0	0	22	0	4	1	2	7	0	0
41506	0	2	14	1	120	2	0	0	13	0	1	0	60	1	0	4	0	19	8	8	18	6	0	82	0	21	21	5	10	5	10	53	1	171	0	0	12	0	12	2	2	32	9	2	39	0	1	0	0
182546	0	0	3	0	2145	0	0	0	0	0	0	0	0	1	0	0	0	22	0	1	0	11	0	1	4	0	117	1	296	46	0	0	0	0	0	0	2	1	47	0	0	43	2	8	0	0	0	0	41
16816	0	4	6	0	16	3	0	0	2	0	11	0	5	0	0	0	0	3	5	2	8	1	1	155	0	4	20	0	6	0	12	83	0	110	0	0	7	0	2	0	6	24	2	1	3	0	0	0	0
70509	0	1	1	4	30	0	0	0	27	0	0	0	0	0	0	0	0	45	3	0	9	4	0	179	2	11	62	0	179	1	0	75	1	52	0	0	0	0	5	0	0	29	0	4	1	0	3	0	0
2440	1	1	5	0	107	2	0	0	2	1	6	0	0	0	0	0	0	4	4	0	0	12	0	10	1	1	10	3	168	0	1	0	1	91	0	0	1	14	0	0	0	23	0	14	0	0	0	0	0
12978	0	8	8	1	80	0	0	0	7	0	12	0	4	4	0	0	0	6	14	0	7	21	0	341	1	14	21	2	118	2	1	25	1	70	0	0	1	1	1	0	3	27	5	0	0	1	8	0	2
77357	0	0	139	0	0	0	0	0	0	0	0	0	0	1	0	0	0	0	0	0	0	0	0	0	0	0	0	0	0	0	0	0	0	21	0	0	0	374	0	4	0	0	0	0	0	0	115	1	0
21765	0	1	0	0	2	0	0	1	0	0	197	0	0	0	0	0	0	1	0	1	0	0	0	0	0	0	1	0	51	2	0	0	1	1	0	0	0	0	0	0	22	7	0	10	0	0	2	0	0
13287	0	18	1	2	20	1	4	0	12	0	13	17	3	0	0	0	0	8	29	0	0	12	2	322	2	4	9	4	126	5	0	0	5	28	0	0	1	1	1	0	1	32	1	10	1	4	0	0	0
34917	0	1	0	1	8	0	0	0	4	0	0	13	0	0	0	0	0	2	5	0	0	5	0	150	0	4	20	0	86	3	0	89	0	120	0	0	1	0	1	0	3	2	1	1	4	0	3	0	0
86238	0	0	27	7	0	0	0	0	0	0	1	100	0	0	0	0	0	2	0	0	1	0	0	1	0	0	0	0	3	0	0	182	15	2	0	0	0	3	0	2	17	0	0	0	0	0	12	0	14
133442	0	0	1	3	281	1	0	0	5	0	0	0	0	1	0	0	0	17	3	30	36	14	0	1	0	8	12	0	29	3	9	123	1	75	0	0	0	0	7	2	0	50	1	0	12	0	0	1	2
84342	0	0	122	4	0	7	0	0	8	0	0	0	3	0	0	0	0	43	0	0	2	0	0	0	0	6	7	3	0	3	13	0	4	19	0	0	5	7	3	7	0	33	13	7	0	2	36	0	0
29255	0	1	84	0	0	0	0	0	0	0	0	530	0	0	0	1	0	2	0	0	2	0	0	0	0	1	10	0	0	0	0	256	6	11	0	0	0	1	0	0	1	0	0	35	0	0	70	0	0
52496	0	1	9	4	0	1	0	0	0	0	4	91	1	2	425	0	0	3	0	0	0	1	0	0	0	0	0	0	0	0	0	0	5	0	0	0	0	0	0	0	0	0	0	4	0	0	3	0	0
120378	0	0	3	0	18	0	0	0	1	0	2	0	0	0	0	0	0	4	3	0	0	1	0	3	0	6	2	0	21	0	3	0	2	9	0	0	0	0	1	0	0	22	0	0	3	0	0	0	0
225312	0	0	0	1	18	0	0	0	1	0	7	0	7	3	0	0	0	0	0	0	0	0	0	15	0	0	2	0	2	1	0	0	0	10	0	0	0	0	0	0	2	0	3	0	0	0	0	0	0
45366	0	3	0	10	6	2	0	0	5	0	0	0	1	0	0	0	0	8	0	5	8	2	0	5	0	5	2	0	2	2	3	30	1	37	0	0	5	0	1	2	0	174	0	0	5	2	5	1	13
128808	0	0	3	2	0	0	0	0	0	0	0	713	0	0	0	23	0	4	0	0	26	0	0	2	0	0	0	0	0	0	0	0	6	9	0	0	0	1	1	2	3	0	2	3	0	0	81	0	0
13598	0	28	1	0	4	0	0	0	2	0	22	0	10	0	42	0	0	0	5	0	1	0	0	3	0	12	4	1	10	3	1	0	4	14	0	0	0	0	3	0	1	27	0	6	0	1	0	0	0
81624	0	0	8	5	10	0	0	0	15	0	0	0	3	0	0	3	0	9	2	0	6	1	0	16	0	0	9	0	8	0	4	43	1	28	0	0	4	1	1	0	0	16	5	0	7	0	0	0	0
184835	0	0	1	4	3	0	0	0	7	0	0	0	0	0	0	0	0	6	3	7	9	3	0	2	0	15	5	1	16	1	20	394	0	90	0	0	0	0	3	0	0	6	1	0	4	0	0	0	8
272319	0	0	0	0	3	1	0	0	4	0	0	0	0	0	0	0	0	25	0	21	30	0	0	9	0	10	75	0	0	0	28	239	0	89	0	0	16	0	23	2	0	11	6	0	7	0	0	1	127
265261	0	0	0	0	5	4	0	0	0	0	6	0	11	0	0	0	0	2	1	2	14	4	0	123	0	3	13	2	0	0	4	84	0	5	0	0	2	0	1	0	3	11	10	0	3	5	11	0	0
17444	0	7	4	1	3	0	0	0	5	0	5	15	0	0	0	0	0	25	0	2	19	6	0	23	0	1	5	3	18	0	6	0	2	20	0	0	1	1	2	10	4	100	3	4	2	0	2	2	15
45866	0	3	0	0	23	0	0	0	0	0	5	0	5	0	0	0	0	0	3	0	1	3	0	27	0	0	25	0	17	0	3	159	0	35	0	0	0	0	0	0	0	1	0	0	0	0	0	0	0
87812	0	0	3	1	0	2	0	0	11	0	0	0	0	0	0	0	0	26	0	4	33	0	0	7	0	2	2	0	0	0	4	132	7	11	0	0	0	2	0	0	0	3	1	0	0	0	1	1	0
6108	1	1	0	0	8	0	2	0	2	7	1	17	0	1	0	15	7	3	11	3	2	0	0	2	5	1	2	0	14	0	0	0	0	1	2	0	0	0	0	1	0	0	0	0	2	0	0	0	7
248766	0	0	0	0	7	0	0	0	0	0	0	15	3	0	0	0	0	0	0	0	0	1	0	8	0	2	2	0	35	0	0	0	0	14	0	0	2	0	1	0	1	0	1	4	0	0	0	0	0
68701	0	3	6	0	0	63	0	0	10	3	0	0	0	0	0	0	0	28	0	1	5	5	0	11	0	0	129	0	3	1	8	87	0	277	0	0	9	0	44	0	0	237	7	2	0	0	85	0	6
19630	0	8	1	1	17	2	0	0	6	0	1	0	3	0	0	0	0	7	0	1	15	2	0	21	0	9	5	2	18	3	7	206	0	29	0	0	1	0	0	0	2	4	8	3	1	0	3	0	10
115959	0	0	2	0	0	2	0	0	1	0	7	0	10	0	0	0	0	3	0	0	0	1	0	85	0	8	36	3	0	0	0	0	1	49	0	0	0	0	5	0	0	4	5	1	0	0	0	0	6
220007	0	0	0	7	0	2	1	0	2	3	0	0	0	0	0	0	0	10	0	0	0	1	0	78	0	0	3	0	0	0	0	0	12	0	0	0	7	1	0	0	9	1	3	39	0	0	0	0	9
227845	0	0	0	2	3	0	0	0	0	0	3	18	0	1	105	0	0	0	4	0	0	0	0	0	0	1	10	0	20	0	0	0	0	1	0	0	0	0	2	0	1	0	0	0	0	0	0	0	0
29694	0	3	1	0	78	3	0	0	2	0	2	0	25	0	0	0	0	6	1	2	1	0	0	8	0	3	7	0	22	2	0	0	0	5	0	0	0	0	7	0	0	1	0	0	7	0	0	0	1
220743	0	0	0	2	65	3	0	0	2	0	2	0	2	0	0	0	0	1	7	0	5	13	0	12	0	7	1	0	109	1	2	0	3	97	0	0	1	0	4	0	0	23	3	0	1	0	0	0	4
21079	0	3	2	2	21	0	0	0	1	0	0	0	2	3	0	0	0	13	1	2	8	1	0	3	0	6	4	0	15	0	4	0	0	7	0	0	0	0	8	0	0	5	0	0	9	0	0	0	13
76840	0	0	70	0	2	0	0	0	0	0	0	14	0	0	0	8	0	0	3	1	4	0	0	0	0	7	2	0	0	0	0	206	10	9	0	0	8	0	0	0	1	0	0	0	0	0	40	0	0
130096	0	0	4	0	18	0	0	0	1	0	0	0	0	0	41	0	0	2	3	0	0	4	0	9	0	6	14	0	63	2	0	0	1	25	0	0	0	0	1	1	0	69	0	4	1	0	0	0	0
243399	0	0	0	1	23	0	0	0	2	0	0	0	0	0	1	0	0	14	4	3	9	1	0	40	0	12	12	0	21	0	5	18	0	33	0	0	0	0	7	0	0	16	6	0	7	0	2	0	1
16296	0	2	0	0	17	1	0	0	0	0	0	7	74	0	0	2	1	2	0	1	1	1	0	2	0	0	1	0	15	0	0	0	0	0	0	0	2	0	0	0	0	1	2	0	4	2	0	0	0
20919	0	1	0	0	0	2	0	0	1	1	0	2712	0	2	4907	0	0	0	4	2	1	3	0	0	1	1	0	1	4	0	0	13416	81	0	0	0	0	1	0	0	0	2	0	1	0	0	3	0	0
31318	0	1	0	0	68	0	0	0	2	0	0	0	11	0	0	0	0	4	0	0	1	0	0	8	0	5	2	0	0	0	2	0	5	15	0	0	0	0	2	2	0	6	3	0	1	0	0	0	0
106012	0	0	4	0	10	0	0	0	1	0	2	0	11	0	0	0	0	2	4	0	1	1	0	11	0	1	20	0	41	1	2	5	0	7	0	0	0	0	2	0	0	2	1	0	1	0	0	0	0
183671	0	0	1	0	15	1	0	0	0	0	1	0	6	0	41	0	0	0	0	0	0	0	0	15	0	3	1	0	1	0	0	0	0	18	0	0	0	0	0	0	0	1	0	0	1	0	0	0	0
228260	0	0	0	1	7	0	0	0	2	0	0	0	0	0	0	0	0	1	0	0	6	0	0	0	0	0	6	0	0	0	4	22	0	221	0	0	0	0	1	0	0	3	0	0	0	0	0	0	0
245784	0	0	0	0	12	0	0	0	0	0	0	0	1	0	0	0	0	0	0	0	2	0	0	0	0	0	1	0	4	0	0	0	0	3	0	0	1	0	1	0	0	0	4	0	1	0	0	0	6
253235	0	0	0	0	9	1	0	0	0	0	0	0	16	0	0	0	0	1	0	1	0	0	0	0	0	4	0	1	0	0	2	0	0	6	0	0	1	0	2	0	0	5	1	0	2	0	0	0	0
306870	0	0	0	0	8	0	0	0	2	2	4	5	15	0	0	0	0	3	0	0	6	0	0	14	0	1	1	0	0	0	0	0	0	11	1	0	2	0	3	0	0	1	0	0	2	0	2	0	0
351686	0	0	0	0	0	1	1	0	0	0	0	0	4	0	0	0	0	2	0	0	3	0	0	2	0	0	1	0	0	0	0	97	0	1	0	0	6	0	2	0	0	0	2	3	0	0	8	0	11
16019	0	6	5	0	2	3	0	0	4	0	5	0	3	0	0	0	0	1	1	2	14	5	0	34	0	5	1	2	15	2	6	54	0	21	0	0	4	0	1	0	0	89	2	0	1	2	7	0	0
30949	0	4	1	0	27	0	0	0	1	0	3	0	10	0	0	0	0	1	0	1	1	0	0	99	0	4	15	0	19	0	3	0	0	25	0	0	0	0	1	0	1	16	1	0	1	0	3	0	6
1895	1	0	0	0	0	0	0	0	0	0	2	0	0	0	0	0	0	0	1	6	0	0	0	1	0	0	0	0	0	0	2	54	0	11	0	0	0	0	0	0	0	0	1	0	0	0	0	0	0
85102	0	0	6	0	62	0	0	0	0	0	3	0	9	0	39	0	0	2	1	1	5	0	0	8	0	9	3	0	8	3	2	0	1	29	0	0	1	0	5	0	0	2	0	0	9	0	0	0	0
183982	0	0	1	0	70	0	0	0	0	0	1	0	0	0	0	0	0	1	2	3	0	0	0	2	0	0	0	0	2	2	1	20	0	24	0	0	0	0	1	0	0	7	0	0	2	0	0	0	0
85571	0	0	2	0	18	12	0	0	0	1	1	0	0	0	0	0	0	0	0	0	0	9	0	0	0	0	2	4	75	2	1	0	0	10	0	0	0	0	0	2	0	71	0	0	0	0	12	0	0
221861	0	0	0	3	7	0	0	0	1	0	0	30	0	2	0	0	0	0	1	3	6	0	0	3	0	11	1	0	2	0	5	48	3	25	0	0	0	0	2	0	0	7	0	0	1	0	0	0	0
247774	0	0	0	0	4	0	0	0	1	0	0	0	6	0	0	0	0	4	0	0	1	0	0	0	0	0	1	1	2	0	0	4	0	2	0	0	0	0	6	0	0	2	1	0	1	0	0	0	17
44214	0	1	0	1	42	0	0	0	3	0	6	0	14	0	47	0	0	24	2	0	4	1	0	8	0	5	3	0	29	0	0	0	0	2	0	0	0	0	3	0	0	11	2	0	6	0	0	0	0
245949	0	0	0	0	14	1	0	0	0	0	0	0	6	0	0	0	0	1	7	1	20	0	0	0	0	14	2	0	5	0	3	6	2	1	1	0	0	0	0	0	0	0	0	0	12	1	0	0	0
23281	0	2	5	0	0	13	0	0	0	0	8	0	3	0	0	0	0	1	0	3	5	4	0	0	0	16	3	0	17	0	3	0	1	0	0	0	7	0	1	0	0	5	0	0	0	0	4	0	0
257743	0	0	0	0	4	3	0	0	3	0	1	0	3	0	0	0	0	0	0	4	0	1	0	8	0	1	1	0	0	0	0	9	0	2	0	0	0	0	0	0	1	14	0	0	2	1	4	0	0
17878	0	4	17	0	0	53	0	0	1	0	5	16	0	0	0	0	0	1	0	2	15	15	0	0	0	3	0	0	7	1	1	0	0	1	0	0	9	1	1	1	0	40	0	0	0	0	32	3	0
258431	0	0	0	0	32	0	0	0	0	0	0	0	0	0	0	0	0	0	0	1	1	0	0	3	0	0	0	0	5	0	1	0	0	12	0	0	0	0	0	0	0	8	0	0	1	0	0	0	0
[truncated: 17 more columns]
